# Supplementary material for: Development of a gene synthesis platform for the efficient large scale production of small genes encoding animal toxins
Source: BMC Biotechnol. 2016 Dec 1;16:86. doi: 10.1186/s12896-016-0316-3 (PMC5131498; doi:10.1186/s12896-016-0316-3)
Supplement: Additional file 1: Table S1. — Sequences properties of genes A, B and C used to optimize the PCR conditions. (XLSX 10 kb) [file 12896_2016_316_MOESM1_ESM.xlsx]

## Sheet: Sheet1
Table 1S. Sequences properties of genes A, B and C used to optimize the PCR conditions.
Gene name	Primary protein sequence	Protein size (aa)	Gene sequence	Gene size (nt)	GC content (%)	CAI	Recombinant gene size (nt), PCA-DT	Recombinant gene size (nt), PCA-DTF
A	IRCFITPDITSKDCPNGHVCYTKTWCDAFCSIRGKRVDLGCAATCPTVKTGVDIQCCSTDNCNPFPTRKRP	71	ATCCGCTGCTTCATCACGCCGGACATTACCTCAAAAGATTGCCCGAACGGTCACGTCTGCTACACGAAAACCTGGTGCGACGCCTTCTGCAGCATTCGTGGCAAACGCGTGGATCTGGGTTGCGCGGCCACCTGTCCGACGGTTAAAACCGGCGTGGATATTCAATGTTGCTCGACCGATAACTGTAACCCGTTCCCGACCCGTAAACGCCCG	213	56.8	0.89	3099	290
B	QVNCLLPPKAGPCKGSFARYYFDIESGSCKAFIYGGCQPNSNNFAKRHHCEKRCRRFALGI	61	CAGGTTAACTGCCTGCTGCCGCCGAAAGCGGGCCCATGCAAAGGCAGCTTTGCCCGTTATTATTTTGATATTGAGAGTGGTAGCTGTAAAGCATTCATTTATGGTGGCTGTCAACCGAACAGCAACAACTTCGCAAAACGCCATCACTGCGAAAAACGCTGCCGCCGTTTTGCGTTGGGCATT	183	50.3	0.9	-	260
C	HPTKPCMYCSFGQCVGPHICCGPTGCEMGTAEANMCSEEDEDPIPCQVFGSDCALNNPDNIHGHCVADGICCVDDTCTTHLGCL	84	CATCCGACGAAACCGTGTATGTACTGTAGCTTTGGTCAATGTGTTGGTCCGCATATCTGCTGTGGTCCGACGGGCTGTGAAATGGGCACCGCGGAAGCCAACATGTGCAGCGAAGAAGATGAAGACCCGATTCCGTGCCAGGTCTTTGGCTCTGATTGTGCACTGAACAATCCGGACAATATTCATGGCCACTGTGTGGCGGATGGTATCTGCTGTGTTGATGACACGTGCACCACGCATCTGGGTTGTCTG	252	53.2	0.9	-	329
