# Supplementary material for: Development of a gene synthesis platform for the efficient large scale production of small genes encoding animal toxins
Source: BMC Biotechnol. 2016 Dec 1;16:86. doi: 10.1186/s12896-016-0316-3 (PMC5131498; doi:10.1186/s12896-016-0316-3)
Supplement: Additional file 2: Table S2. — Primer sequences used to assembly of gene A using different approaches for gene synthesis. (XLSX 12 kb) [file 12896_2016_316_MOESM2_ESM.xlsx]

## Sheet: Sheet1
Table 2S. Primer sequences used to assembly of gene A using different approaches for gene synthesis
Gene synthesis strategy	Number of primers	Primer name	Primer sequence (5'-3')	Primer size (nt)
A1	2	Fw_A1	GGCAAACGCGTGGATCTGGGTTGCGCGGCCACCTGTCCGACGGTTAAAACCGGCGTGGATATTCAATGTTGCTCGACCGATAACTGTAACCCGTTCCCGACCCGTAAACGCCCGGGATCCCCGGGTACCGAGCTC	135
		Rv_A1	ATCCACGCGTTTGCCACGAATGCTGCAGAAGGCGTCGCACCAGGTTTTCGTGTAGCAGACGTGACCGTTCGGGCAATCTTTTGAGGTAATGTCCGGCGTGATGAAGCAGCGGATCCATATGACTAGTGGATCCTC	135
A2	14	F1_A2	ATCCACGCGTTTGCCACGAATGCTGCAGAAGGCGTCGC	38
		F2_A2	ACCAGGTTTTCGTGTAGCAGACGTGACCGTTCGGGCAATC	40
		F3_A2	TTTTGAGGTAATGTCCGGCGTGATGAAGCAGCGGATCCAT	40
		F4_A2	CCATATGACTAGTGGATCCT	20
		F5_A2	GGCAAACGCGTGGATCTGGGTTGCGCG	28
		F6_A2	GCCACCTGTCCGACGGTTAAAACCGGCGTGGATATTCAAT	40
		F7_A2	GTTGCTCGACCGATAACTGTAACCCGTTCCCGACCCGTAA	40
		F8_A2	ACCCGTAAACGCCCGGGATCCCCGGGTACCGAGCTC	36
		R1_A2	GAGGATCCACTAGTCATATGGATCCGCTGCTTCATCA	37
		R2_A2	CGCCGGACATTACCTCAAAAGATTGCCCGAACGGTCACGT	40
		R3_A2	CTGCTACACGAAAACCTGGTGCGACGCCTTCTGCAGCATT	40
		R4_A2	CGGGCGTTTACGGGTCGGGAACGGGTT	27
		R5_A2	ACAGTTATCGGTCGAGCAACATTGAATATCCACGCCGGTT	40
		R6_A2	TTAACCGTCGGACAGGTGGCCGCGCAACCCAGATCCACGC	40
A3	12	F1_A3	GCGTGATGAAGCAGCGGATCCATATGACTAGTGGATCCTC	40
		F2_A3	ATCTTTTGAGGTAATGTCCGGCGTGATGAAGCAGCGGATC	40
		F3_A3	CAGACGTGACCGTTCGGGCAATCTTTTGAGGTAATGTCCG	40
		F4_A3	CGCACCAGGTTTTCGTGTAGCAGACGTGACCGTTCGGGCA	40
		F5_A3	ACGAATGCTGCAGAAGGCGTCGCACCAGGTTTTCGTGTAG	40
		F6_A3	ATCCACGCGTTTGCCACGAATGCTGCAGAAGGCGT	35
		R1_A3	GGCAAACGCGTGGATCTGGGTTGCGCGGCCACCTGTCCGA	40
		R2_A3	TTGCGCGGCCACCTGTCCGACGGTTAAAACCGGCGTGGAT	40
		R3_A3	CGGTTAAAACCGGCGTGGATATTCAATGTTGCTCGACCGA	40
		R4_A3	ATTCAATGTTGCTCGACCGATAACTGTAACCCGTTCCCGA	40
		R5_A3	TAACTGTAACCCGTTCCCGACCCGTAAACGCCCGGGATCC	40
		R6_A3	CCCGTAAACGCCCGGGATCCCCGGGTACCGAGCTC	35
B1	14	F1_B1	ACAAGTTTGTACAAAAAAGCAGGCTTAGAAAACCT	35
		F2_B1	GTACTTCCAGATCCGCTGCTTCATCACGCCGGACATTACC	40
		F3_B1	TCAAAAGATTGCCCGAACGGTCACGTCTGCTACACGAAAA	40
		F4_B1	CCTGGTGCGACGCCTTCTGCAGCATTCGTGGCAAACGCGT	40
		F5_B1	GGATCTGGGTTGCGCGGCCACCTGTCCGACGGTTAAAACC	40
		F6_B1	GGCGTGGATATTCAATGTTGCTCGACCGATAACTGTAACC	40
		F7_B1	CGTTCCCGACCCGTAAACGCCCGTAATAAGACCCAGCTTT	40
		R1_B1	ACCACTTTGTACAAGAAAGCTGGGTCTTATTACGG	35
		R2_B1	GCGTTTACGGGTCGGGAACGGGTTACAGTTATCGGTCGAG	40
		R3_B1	CAACATTGAATATCCACGCCGGTTTTAACCGTCGGACAGG	40
		R4_B1	TGGCCGCGCAACCCAGATCCACGCGTTTGCCACGAATGCT	40
		R5_B1	GCAGAAGGCGTCGCACCAGGTTTTCGTGTAGCAGACGTGA	40
		R6_B1	CCGTTCGGGCAATCTTTTGAGGTAATGTCCGGCGTGATGA	40
		R7_B1	AGCAGCGGATCTGGAAGTACAGGTTTTCTAAGCCTGCTTT	40
B2	12	F1_B2	ACAAGTTTGTACAAAAAAGCAGGCTTAGAA	30
		F2_B2	TCCAGATCCGCTGCTTCATCACGCCGGACATTACCTCAAA	40
		F3_B2	AACGGTCACGTCTGCTACACGAAAACCTGGTGCGACGCCT	40
		F4_B2	TCGTGGCAAACGCGTGGATCTGGGTTGCGCGGCCACCTGT	40
		F5_B2	AAACCGGCGTGGATATTCAATGTTGCTCGACCGATAACTG	40
		F6_B2	CCGACCCGTAAACGCCCGTAATAAGACCCAGCTTTCTTGT	40
		R1_B2	ACCACTTTGTACAAGAAAGCTGGGTCTTAT	30
		R2_B2	TACGGGTCGGGAACGGGTTACAGTTATCGGTCGAGCAACA	40
		R3_B2	ACGCCGGTTTTAACCGTCGGACAGGTGGCCGCGCAACCCA	40
		R4_B2	TTTGCCACGAATGCTGCAGAAGGCGTCGCACCAGGTTTTC	40
		R5_B2	CGTGACCGTTCGGGCAATCTTTTGAGGTAATGTCCGGCGT	40
		R6_B2	CGGATCTGGAAGTACAGGTTTTCTAAGCCTGCTTTTTTGT	40
B3	8	F1_B2	ACAAGTTTGTACAAAAAAGCAGGCTTAGAAAACCT	35
		F2_B2	TCATCACGCCGGACATTACCTCAAAAGATTGCCCGAACGGTCACGTCTGCTACACGAAAA	60
		F3_B2	AGCATTCGTGGCAAACGCGTGGATCTGGGTTGCGCGGCCACCTGTCCGACGGTTAAAACC	60
		F4_B2	CTCGACCGATAACTGTAACCCGTTCCCGACCCGTAAACGCCCGTAATAAGACCCAGCTTT	60
		R1_B2	ACCACTTTGTACAAGAAAGCTGGGTCTTATTACGG	35
		R2_B2	GGTTACAGTTATCGGTCGAGCAACATTGAATATCCACGCCGGTTTTAACCGTCGGACAGG	60
		R3_B2	ACGCGTTTGCCACGAATGCTGCAGAAGGCGTCGCACCAGGTTTTCGTGTAGCAGACGTGA	60
		R4_B2	GGTAATGTCCGGCGTGATGAAGCAGCGGATCTGGAAGTACAGGTTTTCTAAGCCTGCTTT	60
