# Supplementary material for: Development of a gene synthesis platform for the efficient large scale production of small genes encoding animal toxins
Source: BMC Biotechnol. 2016 Dec 1;16:86. doi: 10.1186/s12896-016-0316-3 (PMC5131498; doi:10.1186/s12896-016-0316-3)
Supplement: Additional file 3: Table S3. — Primer sequences used to assembly of genes B and C. (XLSX 9 kb) [file 12896_2016_316_MOESM3_ESM.xlsx]

## Sheet: Sheet1
Table 3S. Primer sequences used to assembly of genes B and C
Gene name	Gene assembly strategy	Number of primers	Primer name	Primer sequence (5'-3')	Primer size (nt)
B	B3	6	B_F1	ACAAGTTTGTACAAAAAAGCAGGCTTAGAAAACCTGTACTTCCAGCAGGTTAACTGCCTG	60
			B_F2	ATGCAAAGGCAGCTTTGCCCGTTATTATTTTGATATTGAGAGTGGTAGCTGTAAAGCATT	60
			B_F3	CGAACAGCAACAACTTCGCAAAACGCCATCACTGCGAAAAACGCTGCCGCCGTTTTGCGT	60
			B_R1	ACCACTTTGTACAAGAAAGCTGGGTCTTATTAAATGCCCAACGCAAAACGGCGGCAGCGT	60
			B_R2	TGCGAAGTTGTTGCTGTTCGGTTGACAGCCACCATAAATGAATGCTTTACAGCTACCACT	60
			B_R3	GGGCAAAGCTGCCTTTGCATGGGCCCGCTTTCGGCGGCAGCAGGCAGTTAACCTGCTGGA	60
C	B3	8	C_F1	GGGGACAAGTTTGTACAAAAAAGCAGGCTTAGAAAACCTGTACTTCCAGCATCCGACGA	59
			C_F2	TTTGGTCAATGTGTTGGTCCGCATATCTGCTGTGGTCCGACGGGCTGTGAAATGGGCACC	60
			C_F3	CGAAGAAGATGAAGACCCGATTCCGTGCCAGGTCTTTGGCTCTGATTGTGCACTGAACAA	60
			C_F4	ACTGTGTGGCGGATGGTATCTGCTGTGTTGATGACACGTGCACCACGCATCTGGGTTGTC	60
			C_R1	CCCCACCACTTTGTACAAGAAAGCTGGGTCTTATTACAGACAACCCAGATGCGTGGTG	58
			C_R2	GATACCATCCGCCACACAGTGGCCATGAATATTGTCCGGATTGTTCAGTGCACAATCAGA	60
			C_R3	TCGGGTCTTCATCTTCTTCGCTGCACATGTTGGCTTCCGCGGTGCCCATTTCACAGCCCG	60
			C_R4	GGACCAACACATTGACCAAAGCTACAGTACATACACGGTTTCGTCGGATGCTGGAAGTAC	60
