# Supplementary material for: Development of a gene synthesis platform for the efficient large scale production of small genes encoding animal toxins
Source: BMC Biotechnol. 2016 Dec 1;16:86. doi: 10.1186/s12896-016-0316-3 (PMC5131498; doi:10.1186/s12896-016-0316-3)
Supplement: Additional file 4: Table S4. — PCR programs used to optimize the PCR profile of a PCR-assembly reaction. (XLSX 9 kb) [file 12896_2016_316_MOESM4_ESM.xlsx]

## Sheet: Sheet1
Table 4S. PCR programs used to optimize the PCR profile of a PCR-assembly reaction
PCR program	Number of cycles	Temperature	Time
I	1	95°C	2 m
	24	95°C	20 s
		60°C	10 s
		70°C	1 s
II	1	95°C	2 m
	24	95°C	16 s
		60°C	10 s
		70°C	1 s
III	1	95°C	2 m
	24	95°C	20 s
		60°C	8 s
		70°C	1 s
IV	1	95°C	2 m
	24	95°C	16 s
		60°C	8 s
		70°C	1 s
V	1	95°C	2 m
	24	95°C	20 s
		60°C	10 s
		70°C	3 s
VI	1	95°C	2 m
	24	95°C	16 s
		60°C	10 s
		70°C	3 s
VII	1	95°C	2 m
	24	95°C	20 s
		60°C	8 s
		70°C	3 s
VIII	1	95°C	2 m
	24	95°C	16 s
		60°C	8 s
		70°C	3 s
I	1	95°C	2 m
	26	95°C	20 s
		60°C	10 s
		70°C	1 s
II	1	95°C	2 m
	26	95°C	16 s
		60°C	10 s
		70°C	1 s
III	1	95°C	2 m
	26	95°C	20 s
		60°C	8 s
		70°C	1 s
IV	1	95°C	2 m
	26	95°C	16 s
		60°C	8 s
		70°C	1 s
V	1	95°C	2 m
	26	95°C	20 s
		60°C	10 s
		70°C	3 s
VI	1	95°C	2 m
	26	95°C	16 s
		60°C	10 s
		70°C	3 s
VII	1	95°C	2 m
	26	95°C	20 s
		60°C	8 s
		70°C	3 s
VIII	1	95°C	2 m
	26	95°C	16 s
		60°C	8 s
		70°C	3 s
I	1	95°C	2 m
	28	95°C	20 s
		60°C	10 s
		70°C	1 s
II	1	95°C	2 m
	28	95°C	16 s
		60°C	10 s
		70°C	1 s
III	1	95°C	2 m
	28	95°C	20 s
		60°C	8 s
		70°C	1 s
IV	1	95°C	2 m
	28	95°C	16 s
		60°C	8 s
		70°C	1 s
V	1	95°C	2 m
	28	95°C	20 s
		60°C	10 s
		70°C	3 s
VI	1	95°C	2 m
	28	95°C	16 s
		60°C	10 s
		70°C	3 s
VII	1	95°C	2 m
	28	95°C	20 s
		60°C	8 s
		70°C	3 s
VIII	1	95°C	2 m
	28	95°C	16 s
		60°C	8 s
		70°C	3 s
