# Supplementary material for: Development of a gene synthesis platform for the efficient large scale production of small genes encoding animal toxins
Source: BMC Biotechnol. 2016 Dec 1;16:86. doi: 10.1186/s12896-016-0316-3 (PMC5131498; doi:10.1186/s12896-016-0316-3)
Supplement: Additional file 5: Table S5. — Sequence properties of 96 genes synthesised using the HTP gene synthesis platform. (XLSX 23 kb) [file 12896_2016_316_MOESM5_ESM.xlsx]

## Sheet: Sheet1
Table 5S. Sequence properties of 96 genes synthesised using the HTP gene synthesis platform.
Gene	Primary protein sequence (aa)	Protein size (aa)	Gene sequence	Gene size (nt)	Total gene sequence	Total gene size (nt)	GC content (%)	CAI
1	GHGSINCKLPPERGPCKGHITKYYYDNESRTCKTFVYGGCEGNTNNFRNIHNCKKYCARK	60	GGCCATGGCTCCATCAATTGCAAACTGCCGCCGGAGCGTGGCCCGTGCAAGGGCCATATTACCAAATATTATTATGATAATGAGTCGCGTACCTGCAAAACCTTTGTGTACGGCGGTTGCGAGGGTAACACGAATAACTTCCGTAATATCCATAACTGCAAAAAATATTGCGCCCGTAAA	180	TCAGCAAGGGCTGAGGGAGAACCTGTACTTCCAAGGCCATGGCTCCATCAATTGCAAACTGCCGCCGGAGCGTGGCCCGTGCAAGGGCCATATTACCAAATATTATTATGATAATGAGTCGCGTACCTGCAAAACCTTTGTGTACGGCGGTTGCGAGGGTAACACGAATAACTTCCGTAATATCCATAACTGCAAAAAATATTGCGCCCGTAAATAACCTCAGCTTCCGCTGA	233	47.22	0.9
2	ADCTIAPHEGIVCLAYIRRYFYDPSDGKCKVFIYGGCGGNGNNYPNKQECCTACGDDKCMDEKEKLE	67	GCGGATTGTACCATCGCGCCGCATGAAGGTATTGTCTGCCTGGCCTACATTCGCCGCTACTTCTATGACCCGAGCGATGGCAAATGCAAAGTCTTCATTTATGGCGGTTGTGGCGGCAATGGTAATAACTATCCGAACAAACAGGAATGCTGCACGGCATGTGGTGACGACAAATGTATGGATGAAAAAGAGAAATTAGAA	201	TCAGCAAGGGCTGAGGGAGAACCTGTACTTCCAAGCGGATTGTACCATCGCGCCGCATGAAGGTATTGTCTGCCTGGCCTACATTCGCCGCTACTTCTATGACCCGAGCGATGGCAAATGCAAAGTCTTCATTTATGGCGGTTGTGGCGGCAATGGTAATAACTATCCGAACAAACAGGAATGCTGCACGGCATGTGGTGACGACAAATGTATGGATGAAAAAGAGAAATTAGAATAACCTCAGCTTCCGCTGA	254	47.76	0.88
3	ADCTIAPPEGIVCLAYIRRYFYDPSDGKCKVFIYGGCGGNGNNYRTKQECCTACGDGNCMDEKENLE	67	GCGGATTGTACCATCGCGCCGCCGGAAGGTATTGTCTGCCTGGCCTACATTCGCCGCTACTTCTATGACCCGAGCGATGGCAAATGCAAAGTCTTCATTTATGGCGGTTGTGGCGGCAATGGTAATAACTATCGCACCAAACAGGAATGCTGCACGGCATGTGGTGACGGCAACTGTATGGATGAAAAAGAGAACTTAGAA	201	TCAGCAAGGGCTGAGGGAGAACCTGTACTTCCAAGCGGATTGTACCATCGCGCCGCCGGAAGGTATTGTCTGCCTGGCCTACATTCGCCGCTACTTCTATGACCCGAGCGATGGCAAATGCAAAGTCTTCATTTATGGCGGTTGTGGCGGCAATGGTAATAACTATCGCACCAAACAGGAATGCTGCACGGCATGTGGTGACGGCAACTGTATGGATGAAAAAGAGAACTTAGAATAACCTCAGCTTCCGCTGA	254	51.2	0.89
4	RECKRENEEYQECGTACPITCANYHNPPTGCTEQCVSDCFCKNGYYRASNRACVLLKDCF	60	CGCGAATGCAAACGCGAAAACGAAGAATACCAGGAATGCGGTACCGCATGTCCGATCACTTGTGCGAATTATCATAACCCACCGACCGGCTGCACCGAACAGTGTGTGAGCGATTGCTTTTGCAAAAACGGCTATTACCGCGCATCCAACCGCGCGTGTGTGTTACTGAAGGATTGTTTT	180	TCAGCAAGGGCTGAGGGAGAACCTGTACTTCCAACGCGAATGCAAACGCGAAAACGAAGAATACCAGGAATGCGGTACCGCATGTCCGATCACTTGTGCGAATTATCATAACCCACCGACCGGCTGCACCGAACAGTGTGTGAGCGATTGCTTTTGCAAAAACGGCTATTACCGCGCATCCAACCGCGCGTGTGTGTTACTGAAGGATTGTTTTTAACCTCAGCTTCCGCTGA	233	51.1	0.89
5	TECKLENEEYQECGTACPITCGNYNDPPKVCITLCMRGCFCKERYYRASNTSCVLLEDCF	60	ACGGAATGCAAACTGGAAAACGAAGAATACCAGGAATGCGGTACCGCATGTCCGATCACTTGTGGCAATTATAACGATCCACCGAAAGTGTGCATTACCTTATGTATGCGCGGTTGCTTTTGCAAAGAACGCTATTACCGCGCATCCAACACCAGCTGTGTGTTACTGGAAGATTGTTTT	180	TCAGCAAGGGCTGAGGGAGAACCTGTACTTCCAAACGGAATGCAAACTGGAAAACGAAGAATACCAGGAATGCGGTACCGCATGTCCGATCACTTGTGGCAATTATAACGATCCACCGAAAGTGTGCATTACCTTATGTATGCGCGGTTGCTTTTGCAAAGAACGCTATTACCGCGCATCCAACACCAGCTGTGTGTTACTGGAAGATTGTTTTTAACCTCAGCTTCCGCTGA	233	47.2	0.88
6	TECKLENEEYQECGPACPITCENYKNPPEACIDLCVRGCFCKEGYYRASDKSCVLLKDCF	60	ACGGAATGCAAACTGGAAAACGAAGAATACCAGGAATGCGGTCCGGCATGTCCGATCACTTGTGAAAATTATAAAAACCCACCGGAGGCCTGCATTGATTTATGTGTGCGCGGTTGCTTTTGCAAAGAAGGCTATTACCGCGCATCCGATAAAAGCTGTGTGTTACTGAAGGATTGTTTT	180	TCAGCAAGGGCTGAGGGAGAACCTGTACTTCCAAACGGAATGCAAACTGGAAAACGAAGAATACCAGGAATGCGGTCCGGCATGTCCGATCACTTGTGAAAATTATAAAAACCCACCGGAGGCCTGCATTGATTTATGTGTGCGCGGTTGCTTTTGCAAAGAAGGCTATTACCGCGCATCCGATAAAAGCTGTGTGTTACTGAAGGATTGTTTTTAACCTCAGCTTCCGCTGA	233	45	0.85
7	TECQLENEEYQECGSACPITCENYKNPPEACITLCMRGCFCKERYYRASNKSCVLLKDCF	60	ACGGAATGCCAGCTGGAAAACGAAGAATACCAGGAATGCGGTAGCGCATGTCCGATCACTTGTGAAAATTATAAAAACCCACCGGAGGCCTGCATTACCTTATGTATGCGCGGTTGCTTTTGCAAAGAACGCTATTACCGCGCATCCAACAAAAGCTGTGTGTTACTGAAGGATTGTTTT	180	TCAGCAAGGGCTGAGGGAGAACCTGTACTTCCAAACGGAATGCCAGCTGGAAAACGAAGAATACCAGGAATGCGGTAGCGCATGTCCGATCACTTGTGAAAATTATAAAAACCCACCGGAGGCCTGCATTACCTTATGTATGCGCGGTTGCTTTTGCAAAGAACGCTATTACCGCGCATCCAACAAAAGCTGTGTGTTACTGAAGGATTGTTTTTAACCTCAGCTTCCGCTGA	233	47.2	0.85
8	ACSKKPGESCKDNCDCCGATVVCASVYVGGKEKKHCSSKTSDNGILDFIGQGINLVSNGASVCV	64	GCATGCAGCAAGAAACCGGGCGAGTCGTGCAAAGATAACTGCGACTGCTGCGGTGCAACCGTGGTCTGCGCGTCGGTCTACGTTGGTGGTAAAGAGAAAAAACATTGTAGCAGCAAGACCTCGGATAACGGTATCCTTGATTTTATCGGTCAGGGCATTAATCTGGTTTCCAATGGCGCATCGGTTTGTGTT	192	TCAGCAAGGGCTGAGGGAGAACCTGTACTTCCAAGCATGCAGCAAGAAACCGGGCGAGTCGTGCAAAGATAACTGCGACTGCTGCGGTGCAACCGTGGTCTGCGCGTCGGTCTACGTTGGTGGTAAAGAGAAAAAACATTGTAGCAGCAAGACCTCGGATAACGGTATCCTTGATTTTATCGGTCAGGGCATTAATCTGGTTTCCAATGGCGCATCGGTTTGTGTTTAACCTCAGCTTCCGCTGA	245	50.2	0.82
9	ACSKKPGESCKDNCDCCGSTVVCASVYVGGKEKKHCSSKTSDNAILDFIGQGINLVSNGASVCV	64	GCATGCAGCAAGAAACCGGGCGAGTCGTGCAAAGATAACTGCGACTGCTGCGGTAGCACCGTGGTCTGCGCGTCGGTCTACGTTGGTGGTAAAGAGAAAAAACATTGTAGCAGCAAGACCTCGGATAACGCGATCCTTGATTTTATCGGTCAGGGCATTAATCTGGTTTCCAATGGCGCATCGGTTTGTGTT	192	TCAGCAAGGGCTGAGGGAGAACCTGTACTTCCAAGCATGCAGCAAGAAACCGGGCGAGTCGTGCAAAGATAACTGCGACTGCTGCGGTAGCACCGTGGTCTGCGCGTCGGTCTACGTTGGTGGTAAAGAGAAAAAACATTGTAGCAGCAAGACCTCGGATAACGCGATCCTTGATTTTATCGGTCAGGGCATTAATCTGGTTTCCAATGGCGCATCGGTTTGTGTTTAACCTCAGCTTCCGCTGA	245	51.4	0.82
10	GCTKQLGQTCRDNCDCCGTTVVCGSNTVGSKEVYSCKEKTSDNTALNTIGQGVNAVKNAFSFCWG	65	GGCTGCACCAAACAGCTGGGTCAGACCTGCCGCGATAATTGTGACTGTTGCGGCACCACGGTGGTTTGCGGTAGTAACACCGTTGGTAGCAAAGAAGTGTATAGCTGTAAAGAAAAAACCTCGGATAACACCGCATTAAACACGATTGGTCAGGGCGTGAATGCCGTGAAAAATGCGTTCAGTTTTTGCTGGGGT	195	TCAGCAAGGGCTGAGGGAGAACCTGTACTTCCAAGGCTGCACCAAACAGCTGGGTCAGACCTGCCGCGATAATTGTGACTGTTGCGGCACCACGGTGGTTTGCGGTAGTAACACCGTTGGTAGCAAAGAAGTGTATAGCTGTAAAGAAAAAACCTCGGATAACACCGCATTAAACACGATTGGTCAGGGCGTGAATGCCGTGAAAAATGCGTTCAGTTTTTGCTGGGGTTAACCTCAGCTTCCGCTGA	248	50.4	0.91
11	GCSKQIGEKCKDNCDCCGSTVVCGAVYVGGKENKFCSDKSSNNAALNTAGKGVNAISNAFSFCWGK	66	GGCTGCTCGAAACAGATTGGTGAAAAATGCAAAGATAATTGTGACTGTTGCGGCAGCACGGTGGTTTGCGGTGCGGTGTACGTTGGTGGCAAAGAAAACAAGTTCTGTAGTGATAAATCCTCGAATAACGCCGCATTAAACACGGCCGGTAAAGGCGTGAATGCCATTAGCAATGCGTTCAGTTTTTGCTGGGGTAAA	198	TCAGCAAGGGCTGAGGGAGAACCTGTACTTCCAAGGCTGCTCGAAACAGATTGGTGAAAAATGCAAAGATAATTGTGACTGTTGCGGCAGCACGGTGGTTTGCGGTGCGGTGTACGTTGGTGGCAAAGAAAACAAGTTCTGTAGTGATAAATCCTCGAATAACGCCGCATTAAACACGGCCGGTAAAGGCGTGAATGCCATTAGCAATGCGTTCAGTTTTTGCTGGGGTAAATAACCTCAGCTTCCGCTGA	251	48.2	0.86
12	ACSKQIGEKCSGNCDCCGSTVVCGSVYVGGKEEKFCSDKSSNNAALNTAGKGMNAVSNMFSFCWGK	66	GCGTGCTCGAAACAGATTGGTGAAAAATGCAGTGGTAATTGTGACTGTTGCGGCAGCACGGTGGTTTGCGGTAGTGTGTACGTTGGTGGCAAAGAAGAGAAGTTCTGTAGTGATAAATCCTCGAATAACGCCGCATTAAACACGGCCGGTAAAGGCATGAATGCCGTGAGCAATATGTTCAGTTTTTGCTGGGGTAAA	198	TCAGCAAGGGCTGAGGGAGAACCTGTACTTCCAAGCGTGCTCGAAACAGATTGGTGAAAAATGCAGTGGTAATTGTGACTGTTGCGGCAGCACGGTGGTTTGCGGTAGTGTGTACGTTGGTGGCAAAGAAGAGAAGTTCTGTAGTGATAAATCCTCGAATAACGCCGCATTAAACACGGCCGGTAAAGGCATGAATGCCGTGAGCAATATGTTCAGTTTTTGCTGGGGTAAATAACCTCAGCTTCCGCTGA	251	46.97	0.84
13	ACSKQIGEKCSGNCDCCGSTVVCGSVYVGGKEQKFCSDKSSNNAALNTAGKGMNAVSNMFSFCWAK	66	GCGTGCTCGAAACAGATTGGTGAAAAATGCAGTGGTAATTGTGACTGTTGCGGCAGCACGGTGGTTTGCGGTAGTGTGTACGTTGGTGGCAAAGAACAGAAGTTCTGTAGTGATAAATCCTCGAATAACGCCGCATTAAACACGGCCGGTAAAGGCATGAATGCCGTGAGCAATATGTTCAGTTTTTGCTGGGCGAAA	198	TCAGCAAGGGCTGAGGGAGAACCTGTACTTCCAAGCGTGCTCGAAACAGATTGGTGAAAAATGCAGTGGTAATTGTGACTGTTGCGGCAGCACGGTGGTTTGCGGTAGTGTGTACGTTGGTGGCAAAGAACAGAAGTTCTGTAGTGATAAATCCTCGAATAACGCCGCATTAAACACGGCCGGTAAAGGCATGAATGCCGTGAGCAATATGTTCAGTTTTTGCTGGGCGAAATAACCTCAGCTTCCGCTGA	251	48.6	0.85
14	VDCTLPPKTGRCKAHMPRYFYNQSSAECETFIYGGCDGNSNNFESKSDCCIQCSAVNC	58	GTGGACTGCACCCTGCCGCCAAAAACTGGTCGTTGCAAGGCACACATGCCGCGCTACTTTTACAATCAGAGCTCGGCGGAATGTGAAACCTTTATTTACGGCGGCTGTGACGGCAATAGCAATAACTTCGAGAGCAAGAGCGACTGCTGTATTCAGTGCAGCGCCGTTAATTGT	174	TCAGCAAGGGCTGAGGGAGAACCTGTACTTCCAAGTGGACTGCACCCTGCCGCCAAAAACTGGTCGTTGCAAGGCACACATGCCGCGCTACTTTTACAATCAGAGCTCGGCGGAATGTGAAACCTTTATTTACGGCGGCTGTGACGGCAATAGCAATAACTTCGAGAGCAAGAGCGACTGCTGTATTCAGTGCAGCGCCGTTAATTGTTAACCTCAGCTTCCGCTGA	227	51.72	0.84
15	VDCTLPPKTGRCKAHMPRYFYNQSAAECQTFIYGGCDGNSNNFETKSDCCIQCAEANC	58	GTGGACTGCACCCTGCCGCCAAAAACTGGTCGTTGCAAGGCACACATGCCGCGCTACTTTTACAATCAGAGCGCGGCGGAATGTCAGACCTTTATTTACGGCGGCTGTGACGGCAATAGCAATAACTTCGAGACCAAGAGCGACTGCTGTATTCAGTGCGCGGAAGCGAATTGT	174	TCAGCAAGGGCTGAGGGAGAACCTGTACTTCCAAGTGGACTGCACCCTGCCGCCAAAAACTGGTCGTTGCAAGGCACACATGCCGCGCTACTTTTACAATCAGAGCGCGGCGGAATGTCAGACCTTTATTTACGGCGGCTGTGACGGCAATAGCAATAACTTCGAGACCAAGAGCGACTGCTGTATTCAGTGCGCGGAAGCGAATTGTTAACCTCAGCTTCCGCTGA	227	53.3	0.86
16	EYLYVKYSEVYCEKDYFEFRHKDDKCEKMCKDYGADHGECINSLCFCFRKDIPSIFDPSLSDM	63	GAATATTTGTACGTGAAGTATAGCGAAGTGTATTGCGAGAAAGATTATTTTGAATTTCGCCATAAAGATGATAAATGCGAGAAAATGTGCAAGGACTATGGTGCCGACCACGGTGAATGCATCAATAGCCTGTGTTTCTGTTTTCGCAAAGATATCCCGTCCATTTTTGATCCGAGTCTTAGCGACATG	189	TCAGCAAGGGCTGAGGGAGAACCTGTACTTCCAAGAATATTTGTACGTGAAGTATAGCGAAGTGTATTGCGAGAAAGATTATTTTGAATTTCGCCATAAAGATGATAAATGCGAGAAAATGTGCAAGGACTATGGTGCCGACCACGGTGAATGCATCAATAGCCTGTGTTTCTGTTTTCGCAAAGATATCCCGTCCATTTTTGATCCGAGTCTTAGCGACATGTAACCTCAGCTTCCGCTGA	242	40.21	0.84
17	EEYLYVKYSEVYCEKDYFEFRHKDDKCEKMCKDYGADHGECINSLCFCFRKDIPSIFDPSLSDM	64	GAAGAATATCTGTATGTGAAATATAGCGAAGTGTATTGCGAAAAAGATTATTTTGAATTTCGCCATAAAGATGATAAATGCGAAAAAATGTGCAAAGATTATGGCGCGGATCATGGCGAATGCATTAACAGCCTGTGCTTTTGCTTTCGCAAAGATATTCCGAGCATTTTTGATCCGAGCCTGAGCGATATG	192	TCAGCAAGGGCTGAGGGAGAACCTGTACTTCCAAGAAGAATATCTGTATGTGAAATATAGCGAAGTGTATTGCGAAAAAGATTATTTTGAATTTCGCCATAAAGATGATAAATGCGAAAAAATGTGCAAAGATTATGGCGCGGATCATGGCGAATGCATTAACAGCCTGTGCTTTTGCTTTCGCAAAGATATTCCGAGCATTTTTGATCCGAGCCTGAGCGATATGTAACCTCAGCTTCCGCTGA	245	41.2	0.9
18	GNEVQCERHYSEVRHEDNTCREKCIEYGADHGECIAWACFCFRKDIPSIYSWSY	54	GGCAATGAGGTGCAATGTGAGCGCCACTATAGCGAGGTCCGTCATGAAGATAATACCTGCCGCGAGAAATGTATCGAATACGGCGCAGATCACGGCGAATGTATTGCCTGGGCGTGTTTTTGTTTTCGTAAGGACATTCCGAGCATTTATAGCTGGAGTTAC	162	TCAGCAAGGGCTGAGGGAGAACCTGTACTTCCAAGGCAATGAGGTGCAATGTGAGCGCCACTATAGCGAGGTCCGTCATGAAGATAATACCTGCCGCGAGAAATGTATCGAATACGGCGCAGATCACGGCGAATGTATTGCCTGGGCGTGTTTTTGTTTTCGTAAGGACATTCCGAGCATTTATAGCTGGAGTTACTAACCTCAGCTTCCGCTGA	215	48.76	0.84
19	EYLYNRGNEVQCERHYSEVRHEDNTCKEKCIEYGADHGECIAWACFCFRKDIPSIYSWSY	60	GAATATCTGTATAACCGCGGCAACGAAGTGCAGTGCGAACGTCATTATAGCGAAGTGCGCCATGAGGATAACACCTGCAAAGAAAAATGCATTGAATATGGCGCGGATCATGGCGAATGCATTGCGTGGGCGTGCTTTTGCTTTCGCAAAGATATTCCGAGCATTTATAGCTGGAGCTAT	180	TCAGCAAGGGCTGAGGGAGAACCTGTACTTCCAAGAATATCTGTATAACCGCGGCAACGAAGTGCAGTGCGAACGTCATTATAGCGAAGTGCGCCATGAGGATAACACCTGCAAAGAAAAATGCATTGAATATGGCGCGGATCATGGCGAATGCATTGCGTGGGCGTGCTTTTGCTTTCGCAAAGATATTCCGAGCATTTATAGCTGGAGCTATTAACCTCAGCTTCCGCTGA	233	48.1	0.92
20	SGYPTQKGGCKFGCFFDHFCERYCKYKGGSGYCYKWKLACWCDNLPDSVPTWSYETNTC	59	AGCGGCTATCCGACCCAGAAAGGCGGCTGCAAATTTGGCTGCTTTTTTGATCATTTTTGCGAACGCTATTGCAAATATAAAGGCGGCAGCGGCTATTGCTATAAATGGAAACTGGCGTGCTGGTGCGATAACCTGCCGGATAGCGTGCCGACCTGGAGCTATGAAACCAACACCTGC	177	TCAGCAAGGGCTGAGGGAGAACCTGTACTTCCAAAGCGGCTATCCGACCCAGAAAGGCGGCTGCAAATTTGGCTGCTTTTTTGATCATTTTTGCGAACGCTATTGCAAATATAAAGGCGGCAGCGGCTATTGCTATAAATGGAAACTGGCGTGCTGGTGCGATAACCTGCCGGATAGCGTGCCGACCTGGAGCTATGAAACCAACACCTGCTAACCTCAGCTTCCGCTGA	230	51.3	0.9
21	KSGYPIHGDGCKIWCIFSHSCEMECGHYKGGSGYCYTWKLACWCDNIPDWVPTWNRATNKCRAKK	65	AAAAGCGGCTATCCAATTCATGGCGATGGCTGTAAAATTTGGTGCATTTTCAGCCATAGCTGTGAAATGGAATGTGGCCATTACAAAGGTGGCAGCGGCTATTGCTATACCTGGAAACTGGCGTGCTGGTGCGATAACATTCCGGATTGGGTGCCGACCTGGAACCGCGCGACCAACAAATGCCGCGCGAAAAAA	195	TCAGCAAGGGCTGAGGGAGAACCTGTACTTCCAAAAAAGCGGCTATCCAATTCATGGCGATGGCTGTAAAATTTGGTGCATTTTCAGCCATAGCTGTGAAATGGAATGTGGCCATTACAAAGGTGGCAGCGGCTATTGCTATACCTGGAAACTGGCGTGCTGGTGCGATAACATTCCGGATTGGGTGCCGACCTGGAACCGCGCGACCAACAAATGCCGCGCGAAAAAATAACCTCAGCTTCCGCTGA	248	50.8	0.97
22	KSGYPTQRDGCKYWCVFNHFCENYCDIYKGTGYCYFWKLACWCDNIPNWVPTWSRATNKCRA	62	AAAAGCGGCTATCCAACGCAACGCGATGGCTGTAAATATTGGTGCGTGTTCAATCATTTTTGTGAAAACTATTGTGATATTTACAAAGGTACGGGCTATTGTTACTTTTGGAAGCTGGCATGCTGGTGTGATAATATTCCAAATTGGGTGCCGACCTGGTCGCGCGCAACGAATAAATGCCGTGCA	186	TCAGCAAGGGCTGAGGGAGAACCTGTACTTCCAAAAAAGCGGCTATCCAACGCAACGCGATGGCTGTAAATATTGGTGCGTGTTCAATCATTTTTGTGAAAACTATTGTGATATTTACAAAGGTACGGGCTATTGTTACTTTTGGAAGCTGGCATGCTGGTGTGATAATATTCCAAATTGGGTGCCGACCTGGTCGCGCGCAACGAATAAATGCCGTGCATAACCTCAGCTTCCGCTGA	239	46	0.87
23	KSGYPTQHDGCKFWCVFNHFCERYCEGYKGTGYCYFWKLACWCDNIPNWVPTWSRATNKCRA	62	AAAAGCGGCTATCCAACGCAACATGATGGCTGTAAATTTTGGTGCGTGTTCAATCATTTTTGTGAACGCTATTGTGAGGGTTACAAAGGTACGGGCTATTGTTACTTTTGGAAGCTGGCATGCTGGTGTGATAATATTCCAAATTGGGTGCCGACCTGGTCGCGCGCAACGAATAAATGCCGTGCA	186	TCAGCAAGGGCTGAGGGAGAACCTGTACTTCCAAAAAAGCGGCTATCCAACGCAACATGATGGCTGTAAATTTTGGTGCGTGTTCAATCATTTTTGTGAACGCTATTGTGAGGGTTACAAAGGTACGGGCTATTGTTACTTTTGGAAGCTGGCATGCTGGTGTGATAATATTCCAAATTGGGTGCCGACCTGGTCGCGCGCAACGAATAAATGCCGTGCATAACCTCAGCTTCCGCTGA	239	48.93	0.86
24	KSGYPTQHDGCKYWCVFNHFCEKYCETYKGTGYCYFWKLACWCDNIPNWVPTWSRATNKCRAK	63	AAAAGCGGCTATCCAACGCAACATGATGGCTGTAAATATTGGTGCGTGTTCAATCATTTTTGTGAAAAATATTGTGAGACCTACAAAGGTACGGGCTATTGTTACTTTTGGAAGCTGGCATGCTGGTGTGATAATATTCCAAATTGGGTGCCGACCTGGTCGCGCGCAACGAATAAATGCCGTGCAAAA	189	TCAGCAAGGGCTGAGGGAGAACCTGTACTTCCAAAAAAGCGGCTATCCAACGCAACATGATGGCTGTAAATATTGGTGCGTGTTCAATCATTTTTGTGAAAAATATTGTGAGACCTACAAAGGTACGGGCTATTGTTACTTTTGGAAGCTGGCATGCTGGTGTGATAATATTCCAAATTGGGTGCCGACCTGGTCGCGCGCAACGAATAAATGCCGTGCAAAATAACCTCAGCTTCCGCTGA	242	45.4	0.86
25	SGYLMQNDGCKIWCVMNHYCERQCQHYGGSGYCYFWKMACWCDNIHNWVKTWSKATNKCRA	61	TCGGGCTATCTGATGCAAAACGATGGTTGTAAAATCTGGTGCGTGATGAACCATTATTGCGAACGCCAATGCCAGCACTACGGTGGTAGCGGTTACTGCTATTTTTGGAAGATGGCCTGCTGGTGTGATAATATTCATAATTGGGTCAAGACTTGGAGCAAGGCGACGAACAAGTGTCGTGCG	183	TCAGCAAGGGCTGAGGGAGAACCTGTACTTCCAATCGGGCTATCTGATGCAAAACGATGGTTGTAAAATCTGGTGCGTGATGAACCATTATTGCGAACGCCAATGCCAGCACTACGGTGGTAGCGGTTACTGCTATTTTTGGAAGATGGCCTGCTGGTGTGATAATATTCATAATTGGGTCAAGACTTGGAGCAAGGCGACGAACAAGTGTCGTGCGTAACCTCAGCTTCCGCTGA	236	47.54	0.85
26	SGYIIQNDGCKIWCVMNHFCERQCTHYGGSGYCYFWKMSCWCDNIHNWVKTWSKATNKCRAK	62	TCGGGCTATATTATTCAAAACGATGGTTGTAAAATCTGGTGCGTGATGAACCATTTTTGCGAACGCCAATGCACCCACTACGGTGGTAGCGGTTACTGCTATTTTTGGAAGATGAGCTGCTGGTGTGATAATATTCATAATTGGGTCAAGACTTGGAGCAAGGCGACGAACAAGTGTCGTGCGAAA	186	TCAGCAAGGGCTGAGGGAGAACCTGTACTTCCAATCGGGCTATATTATTCAAAACGATGGTTGTAAAATCTGGTGCGTGATGAACCATTTTTGCGAACGCCAATGCACCCACTACGGTGGTAGCGGTTACTGCTATTTTTGGAAGATGAGCTGCTGGTGTGATAATATTCATAATTGGGTCAAGACTTGGAGCAAGGCGACGAACAAGTGTCGTGCGAAATAACCTCAGCTTCCGCTGA	239	46.4	0.85
27	DDGYLLTKSTGCKLWCVFNNKSCNDECKLRGGNYGYCYFWKLACYCQGVAKSELWAYETNTCNGKL	66	GACGATGGCTATCTTCTGACCAAAAGCACTGGCTGTAAACTGTGGTGTGTTTTTAATAATAAAAGCTGTAACGATGAATGTAAACTGCGCGGCGGCAATTACGGCTATTGCTACTTTTGGAAACTTGCCTGCTACTGTCAGGGCGTTGCGAAAAGTGAACTGTGGGCATACGAAACGAACACCTGTAACGGCAAACTG	198	TCAGCAAGGGCTGAGGGAGAACCTGTACTTCCAAGACGATGGCTATCTTCTGACCAAAAGCACTGGCTGTAAACTGTGGTGTGTTTTTAATAATAAAAGCTGTAACGATGAATGTAAACTGCGCGGCGGCAATTACGGCTATTGCTACTTTTGGAAACTTGCCTGCTACTGTCAGGGCGTTGCGAAAAGTGAACTGTGGGCATACGAAACGAACACCTGTAACGGCAAACTGTAACCTCAGCTTCCGCTGA	251	47	0.88
28	DDGYLLNKATGCKVWCVVNNYSCNSSCKLRGGNYGYCYFWKLACYCEGVAKWELWAYETNTCNGKL	66	GACGATGGCTATCTTCTGAACAAAGCGACTGGCTGTAAAGTGTGGTGTGTTGTGAATAATTATAGCTGTAACAGTAGCTGTAAACTGCGCGGCGGCAATTACGGCTATTGCTACTTTTGGAAACTTGCCTGCTACTGTGAAGGCGTTGCGAAATGGGAACTGTGGGCATACGAAACGAACACCTGTAACGGCAAACTG	198	TCAGCAAGGGCTGAGGGAGAACCTGTACTTCCAAGACGATGGCTATCTTCTGAACAAAGCGACTGGCTGTAAAGTGTGGTGTGTTGTGAATAATTATAGCTGTAACAGTAGCTGTAAACTGCGCGGCGGCAATTACGGCTATTGCTACTTTTGGAAACTTGCCTGCTACTGTGAAGGCGTTGCGAAATGGGAACTGTGGGCATACGAAACGAACACCTGTAACGGCAAACTGTAACCTCAGCTTCCGCTGA	251	48.2	0.88
29	DDGYLLNKATGCKVWCVINNKSCNSACKLRNGNYGYCYFWKLACYCEGVDKSELWAYETNTCNGKM	66	GACGATGGCTATCTTCTGAACAAAGCGACTGGCTGTAAAGTGTGGTGTGTTATCAATAATAAAAGCTGTAACAGTGCCTGTAAACTGCGCAACGGCAATTACGGCTATTGCTACTTTTGGAAACTTGCCTGCTACTGTGAAGGCGTTGACAAAAGTGAACTGTGGGCATACGAAACGAACACCTGTAACGGCAAAATG	198	TCAGCAAGGGCTGAGGGAGAACCTGTACTTCCAAGACGATGGCTATCTTCTGAACAAAGCGACTGGCTGTAAAGTGTGGTGTGTTATCAATAATAAAAGCTGTAACAGTGCCTGTAAACTGCGCAACGGCAATTACGGCTATTGCTACTTTTGGAAACTTGCCTGCTACTGTGAAGGCGTTGACAAAAGTGAACTGTGGGCATACGAAACGAACACCTGTAACGGCAAAATGTAACCTCAGCTTCCGCTGA	251	44.45	0.86
30	DDGYLLNKATGCKVWCVFNNKSCNSSCKLRGGNYGYCYFWKLACYCEGVGKSELWAYETNTCNGKM	66	GACGATGGCTATCTTCTGAACAAAGCGACTGGCTGTAAAGTGTGGTGTGTTTTTAATAATAAAAGCTGTAACAGTAGCTGTAAACTGCGCGGCGGCAATTACGGCTATTGCTACTTTTGGAAACTTGCCTGCTACTGTGAAGGCGTTGGCAAAAGTGAACTGTGGGCATACGAAACGAACACCTGTAACGGCAAAATG	198	TCAGCAAGGGCTGAGGGAGAACCTGTACTTCCAAGACGATGGCTATCTTCTGAACAAAGCGACTGGCTGTAAAGTGTGGTGTGTTTTTAATAATAAAAGCTGTAACAGTAGCTGTAAACTGCGCGGCGGCAATTACGGCTATTGCTACTTTTGGAAACTTGCCTGCTACTGTGAAGGCGTTGGCAAAAGTGAACTGTGGGCATACGAAACGAACACCTGTAACGGCAAAATGTAACCTCAGCTTCCGCTGA	251	46.6	0.87
31	YDGYLVDKSNGCKIACAINNHYCDRACKTRGGSYGYCYFWKLACFCEGIGDKSHLWDYNTNKCGG	65	TATGATGGCTATCTGGTGGATAAAAGCAACGGTTGTAAAATTGCGTGCGCGATTAATAACCATTACTGCGATCGTGCGTGTAAAACGCGCGGTGGTAGCTACGGCTACTGCTACTTCTGGAAACTGGCCTGTTTTTGTGAAGGCATTGGCGATAAATCGCATCTTTGGGACTATAACACCAACAAATGTGGCGGC	195	TCAGCAAGGGCTGAGGGAGAACCTGTACTTCCAATATGATGGCTATCTGGTGGATAAAAGCAACGGTTGTAAAATTGCGTGCGCGATTAATAACCATTACTGCGATCGTGCGTGTAAAACGCGCGGTGGTAGCTACGGCTACTGCTACTTCTGGAAACTGGCCTGTTTTTGTGAAGGCATTGGCGATAAATCGCATCTTTGGGACTATAACACCAACAAATGTGGCGGCTAACCTCAGCTTCCGCTGA	248	48	0.91
32	HNGYLVDKSDGCKIACAVNNYYCDRSCKTRGGDYGYCYFWKLACYCEGIKDKSHLWDYYTNKCGG	65	CACAACGGCTATCTGGTGGATAAAAGCGATGGTTGTAAAATTGCGTGCGCGGTCAATAACTATTACTGCGATCGTAGTTGTAAAACGCGCGGTGGTGATTACGGCTACTGCTACTTCTGGAAACTGGCCTGTTATTGTGAAGGCATTAAAGATAAATCGCATCTTTGGGACTATTATACCAACAAATGTGGCGGC	195	TCAGCAAGGGCTGAGGGAGAACCTGTACTTCCAACACAACGGCTATCTGGTGGATAAAAGCGATGGTTGTAAAATTGCGTGCGCGGTCAATAACTATTACTGCGATCGTAGTTGTAAAACGCGCGGTGGTGATTACGGCTACTGCTACTTCTGGAAACTGGCCTGTTATTGTGAAGGCATTAAAGATAAATCGCATCTTTGGGACTATTATACCAACAAATGTGGCGGCTAACCTCAGCTTCCGCTGA	248	44.62	0.89
33	HNGYLVDRSSGCKISCAVNNYYCDRSCKTRGGDYGYCYFWALACYCEGIKDKSQLWDYNTNKCGG	65	CACAACGGCTATCTGGTGGATCGCAGCAGCGGTTGTAAAATTAGCTGCGCGGTCAATAACTATTACTGCGATCGTAGTTGTAAAACGCGCGGTGGTGATTACGGCTACTGCTACTTCTGGGCGCTGGCCTGTTATTGTGAAGGCATTAAAGATAAATCGCAGCTTTGGGACTATAACACCAACAAATGTGGCGGC	195	TCAGCAAGGGCTGAGGGAGAACCTGTACTTCCAACACAACGGCTATCTGGTGGATCGCAGCAGCGGTTGTAAAATTAGCTGCGCGGTCAATAACTATTACTGCGATCGTAGTTGTAAAACGCGCGGTGGTGATTACGGCTACTGCTACTTCTGGGCGCTGGCCTGTTATTGTGAAGGCATTAAAGATAAATCGCAGCTTTGGGACTATAACACCAACAAATGTGGCGGCTAACCTCAGCTTCCGCTGA	248	49.6	0.89
34	HGYIRTNNGCKMMCLIGNAGCNIECKAYGGTYGYCYTWKLACFCEDLPDENKWTSENNTCGDK	63	CACGGTTATATCCGCACCAACAACGGCTGTAAGATGATGTGTCTCATTGGTAACGCGGGCTGTAACATTGAATGTAAAGCCTACGGCGGCACTTATGGTTACTGCTACACGTGGAAATTAGCGTGCTTTTGCGAAGACTTGCCGGACGAAAATAAATGGACGTCCGAGAACAACACGTGCGGTGATAAA	189	TCAGCAAGGGCTGAGGGAGAACCTGTACTTCCAACACGGTTATATCCGCACCAACAACGGCTGTAAGATGATGTGTCTCATTGGTAACGCGGGCTGTAACATTGAATGTAAAGCCTACGGCGGCACTTATGGTTACTGCTACACGTGGAAATTAGCGTGCTTTTGCGAAGACTTGCCGGACGAAAATAAATGGACGTCCGAGAACAACACGTGCGGTGATAAATAACCTCAGCTTCCGCTGA	242	47.62	0.82
35	ADGCKMACLIGNAGCNIECKAYGGTYGYCYAWKLACYCEDLPDRNKWKYETNTCG	55	GCGGATGGCTGCAAAATGGCGTGCCTGATTGGCAACGCGGGCTGCAACATTGAATGCAAAGCGTATGGCGGCACCTATGGCTACTGCTATGCGTGGAAACTGGCGTGCTATTGCGAAGATCTGCCGGATCGCAACAAATGGAAATATGAAACCAACACCTGCGGC	165	TCAGCAAGGGCTGAGGGAGAACCTGTACTTCCAAGCGGATGGCTGCAAAATGGCGTGCCTGATTGGCAACGCGGGCTGCAACATTGAATGCAAAGCGTATGGCGGCACCTATGGCTACTGCTATGCGTGGAAACTGGCGTGCTATTGCGAAGATCTGCCGGATCGCAACAAATGGAAATATGAAACCAACACCTGCGGCTAACCTCAGCTTCCGCTGA	218	53.7	0.9
36	HGYIKKADGCKMSCLIGNAGCDTECKAYGGTFGYCYTWGLACFCEDLPDRNKWKYETNTCGNK	63	CACGGTTATATCAAAAAAGCGGATGGCTGTAAGATGAGCTGTCTCATTGGTAACGCGGGCTGTGATACCGAATGTAAAGCCTACGGCGGCACTTTTGGTTACTGCTACACGTGGGGCTTAGCGTGCTTTTGCGAAGACTTGCCGGACCGCAATAAATGGAAATATGAGACCAACACGTGCGGTAACAAA	189	TCAGCAAGGGCTGAGGGAGAACCTGTACTTCCAACACGGTTATATCAAAAAAGCGGATGGCTGTAAGATGAGCTGTCTCATTGGTAACGCGGGCTGTGATACCGAATGTAAAGCCTACGGCGGCACTTTTGGTTACTGCTACACGTGGGGCTTAGCGTGCTTTTGCGAAGACTTGCCGGACCGCAATAAATGGAAATATGAGACCAACACGTGCGGTAACAAATAACCTCAGCTTCCGCTGA	242	49.6	0.83
37	DGYIRKRDGCKLSCKIPWADNEMCRKECVSYGGSYGYCWWWGLACWCEGLPDAKTWKSETNTCGG	65	GATGGTTATATCCGCAAACGCGATGGCTGCAAACTGAGCTGCAAAATTCCGTGGGCGGATAACGAAATGTGCCGCAAAGAATGCGTGAGCTATGGCGGTAGCTATGGCTATTGCTGGTGGTGGGGCCTGGCGTGCTGGTGCGAAGGCCTGCCGGATGCGAAGACCTGGAAAAGCGAAACCAACACCTGCGGCGGC	195	TCAGCAAGGGCTGAGGGAGAACCTGTACTTCCAAGATGGTTATATCCGCAAACGCGATGGCTGCAAACTGAGCTGCAAAATTCCGTGGGCGGATAACGAAATGTGCCGCAAAGAATGCGTGAGCTATGGCGGTAGCTATGGCTATTGCTGGTGGTGGGGCCTGGCGTGCTGGTGCGAAGGCCTGCCGGATGCGAAGACCTGGAAAAGCGAAACCAACACCTGCGGCGGCTAACCTCAGCTTCCGCTGA	248	56.5	0.89
38	DGYIRMKNGCKVSCLFGNEGCRKECVLYGASYGYCWSWGLACWCENLPDDKTWKSETNTCGG	62	GATGGTTATATCCGCATGAAGAATGGCTGCAAAGTGAGCTGCCTGTTTGGCAACGAAGGCTGTCGTAAAGAGTGTGTTCTCTACGGCGCCAGCTACGGTTATTGTTGGAGCTGGGGCCTGGCATGCTGGTGTGAGAATCTGCCAGACGATAAAACCTGGAAGAGCGAAACTAACACCTGCGGTGGC	186	TCAGCAAGGGCTGAGGGAGAACCTGTACTTCCAAGATGGTTATATCCGCATGAAGAATGGCTGCAAAGTGAGCTGCCTGTTTGGCAACGAAGGCTGTCGTAAAGAGTGTGTTCTCTACGGCGCCAGCTACGGTTATTGTTGGAGCTGGGGCCTGGCATGCTGGTGTGAGAATCTGCCAGACGATAAAACCTGGAAGAGCGAAACTAACACCTGCGGTGGCTAACCTCAGCTTCCGCTGA	239	52.68	0.85
39	DGCKVSCLWDNEGCRKECVAYGASYGYCWTWGLACWCEGLPDEKTWKSETNKCGG	55	GATGGTTGCAAAGTGAGCTGCCTGTGGGATAACGAAGGCTGCCGCAAAGAATGCGTGGCGTATGGCGCGAGCTATGGCTATTGCTGGACCTGGGGCCTGGCGTGTTGGTGCGAAGGCCTGCCGGATGAAAAAACCTGGAAAAGCGAAACCAACAAATGCGGCGGC	165	TCAGCAAGGGCTGAGGGAGAACCTGTACTTCCAAGATGGTTGCAAAGTGAGCTGCCTGTGGGATAACGAAGGCTGCCGCAAAGAATGCGTGGCGTATGGCGCGAGCTATGGCTATTGCTGGACCTGGGGCCTGGCGTGTTGGTGCGAAGGCCTGCCGGATGAAAAAACCTGGAAAAGCGAAACCAACAAATGCGGCGGCTAACCTCAGCTTCCGCTGA	218	56.4	0.9
40	DGYIKGRDGCKVSCLFGNEGCSKECKAYGASSGYCWTWGLACWCEGLPDDKTWKSETNTCGG	62	GATGGTTATATCAAAGGCCGCGATGGCTGCAAAGTGAGCTGCCTGTTTGGCAACGAAGGCTGTAGCAAAGAGTGTAAAGCGTACGGCGCCAGCAGCGGTTATTGTTGGACCTGGGGCCTGGCATGCTGGTGTGAGGGCCTGCCAGACGATAAAACCTGGAAGAGCGAAACTAACACCTGCGGTGGC	186	TCAGCAAGGGCTGAGGGAGAACCTGTACTTCCAAGATGGTTATATCAAAGGCCGCGATGGCTGCAAAGTGAGCTGCCTGTTTGGCAACGAAGGCTGTAGCAAAGAGTGTAAAGCGTACGGCGCCAGCAGCGGTTATTGTTGGACCTGGGGCCTGGCATGCTGGTGTGAGGGCCTGCCAGACGATAAAACCTGGAAGAGCGAAACTAACACCTGCGGTGGCTAACCTCAGCTTCCGCTGA	239	55.2	0.9
41	DGYPVEKDGCKFSCVINHEWCDGICKGKGGDYGYCYFPACYCEGMRDKSKLWDRKTNKCGGK	62	GATGGTTATCCGGTTGAAAAAGATGGTTGCAAGTTTAGTTGTGTGATTAACCATGAATGGTGCGACGGCATCTGTAAAGGCAAAGGCGGCGATTATGGCTACTGCTATTTTCCGGCGTGTTATTGTGAGGGTATGCGCGATAAGTCCAAACTGTGGGATCGTAAAACTAATAAATGCGGCGGTAAA	186	TCAGCAAGGGCTGAGGGAGAACCTGTACTTCCAAGATGGTTATCCGGTTGAAAAAGATGGTTGCAAGTTTAGTTGTGTGATTAACCATGAATGGTGCGACGGCATCTGTAAAGGCAAAGGCGGCGATTATGGCTACTGCTATTTTCCGGCGTGTTATTGTGAGGGTATGCGCGATAAGTCCAAACTGTGGGATCGTAAAACTAATAAATGCGGCGGTAAATAACCTCAGCTTCCGCTGA	239	44.63	0.9
42	DGYPVEKDGCKFSCAINHQWCDSICKGKGGDYGYCYFPACYCEGMRDKSKLWDRKTNKCGGK	62	GATGGTTATCCGGTTGAAAAAGATGGTTGCAAGTTTAGTTGTGCGATTAACCATCAGTGGTGCGACAGCATCTGTAAAGGCAAAGGCGGCGATTATGGCTACTGCTATTTTCCGGCGTGTTATTGTGAGGGTATGCGCGATAAGTCCAAACTGTGGGATCGTAAAACTAATAAATGCGGCGGTAAA	186	TCAGCAAGGGCTGAGGGAGAACCTGTACTTCCAAGATGGTTATCCGGTTGAAAAAGATGGTTGCAAGTTTAGTTGTGCGATTAACCATCAGTGGTGCGACAGCATCTGTAAAGGCAAAGGCGGCGATTATGGCTACTGCTATTTTCCGGCGTGTTATTGTGAGGGTATGCGCGATAAGTCCAAACTGTGGGATCGTAAAACTAATAAATGCGGCGGTAAATAACCTCAGCTTCCGCTGA	239	46.8	0.9
43	QVNCLLSPKAGPCKGSFARYYFDIESGSCKAFIYGGCDANSNNFAKRHHCEKRC	54	CAGGTGAACTGCCTGCTGAGCCCAAAAGCGGGCCCGTGCAAAGGCAGCTTTGCGCGCTATTATTTTGATATTGAAAGCGGCAGCTGCAAAGCGTTTATTTATGGCGGTTGCGATGCGAACAGCAACAACTTTGCGAAACGCCATCACTGCGAAAAACGCTGC	162	TCAGCAAGGGCTGAGGGAGAACCTGTACTTCCAACAGGTGAACTGCCTGCTGAGCCCAAAAGCGGGCCCGTGCAAAGGCAGCTTTGCGCGCTATTATTTTGATATTGAAAGCGGCAGCTGCAAAGCGTTTATTTATGGCGGTTGCGATGCGAACAGCAACAACTTTGCGAAACGCCATCACTGCGAAAAACGCTGCTAACCTCAGCTTCCGCTGA	215	52	0.93
44	NRVNCLLPPKTGPCKGSFARYYFDIETRSCKAFVYGGCEGNSNNFSKKHHCEKRCRAFRYFGSK	64	AACCGCGTGAATTGTCTGCTGCCACCGAAAACTGGTCCGTGTAAGGGTTCGTTCGCACGTTATTATTTTGATATCGAGACCCGCAGCTGTAAAGCCTTTGTGTACGGTGGCTGTGAAGGTAACAGCAACAACTTCTCGAAAAAGCACCACTGCGAAAAGCGTTGTCGCGCCTTTCGTTATTTCGGTAGTAAG	192	TCAGCAAGGGCTGAGGGAGAACCTGTACTTCCAAAACCGCGTGAATTGTCTGCTGCCACCGAAAACTGGTCCGTGTAAGGGTTCGTTCGCACGTTATTATTTTGATATCGAGACCCGCAGCTGTAAAGCCTTTGTGTACGGTGGCTGTGAAGGTAACAGCAACAACTTCTCGAAAAAGCACCACTGCGAAAAGCGTTGTCGCGCCTTTCGTTATTTCGGTAGTAAGTAACCTCAGCTTCCGCTGA	245	48.44	0.83
45	VDCRSPADSGICLAYFERYFYDPKLGRCEKFIYGGCRGNGNNYESKEECCKVCGDDFCLKN	61	GTGGATTGTCGCAGTCCGGCGGATTCGGGCATCTGTCTGGCCTACTTCGAACGTTATTTTTATGATCCGAAACTTGGTCGCTGCGAAAAGTTTATTTATGGCGGCTGTCGTGGCAACGGTAATAACTACGAGTCGAAAGAAGAATGCTGCAAAGTGTGCGGCGACGATTTTTGTTTGAAGAAT	183	TCAGCAAGGGCTGAGGGAGAACCTGTACTTCCAAGTGGATTGTCGCAGTCCGGCGGATTCGGGCATCTGTCTGGCCTACTTCGAACGTTATTTTTATGATCCGAAACTTGGTCGCTGCGAAAAGTTTATTTATGGCGGCTGTCGTGGCAACGGTAATAACTACGAGTCGAAAGAAGAATGCTGCAAAGTGTGCGGCGACGATTTTTGTTTGAAGAATTAACCTCAGCTTCCGCTGA	236	46.99	0.85
46	VDCRSPSDSGICLAYFERYFYDPKLGKCEKFIYGGCRGNGNNYESKEECCKLCGDDLCLKN	61	GTGGATTGTCGCAGTCCGAGCGATTCGGGCATCTGTCTGGCCTACTTCGAACGTTATTTTTATGATCCGAAACTTGGTAAATGCGAAAAGTTTATTTATGGCGGCTGTCGTGGCAACGGTAATAACTACGAGTCGAAAGAAGAATGCTGCAAACTGTGCGGCGACGATCTGTGTTTGAAGAAT	183	TCAGCAAGGGCTGAGGGAGAACCTGTACTTCCAAGTGGATTGTCGCAGTCCGAGCGATTCGGGCATCTGTCTGGCCTACTTCGAACGTTATTTTTATGATCCGAAACTTGGTAAATGCGAAAAGTTTATTTATGGCGGCTGTCGTGGCAACGGTAATAACTACGAGTCGAAAGAAGAATGCTGCAAACTGTGCGGCGACGATCTGTGTTTGAAGAATTAACCTCAGCTTCCGCTGA	236	47.5	0.85
47	QPYLSCREDEELDMCISNCGPPRCSNILRINPCINLGPLCSPGCKCKNGKVYNNQGRCVFQTECFQN	67	CAGCCGTATCTGTCGTGTCGCGAAGATGAAGAACTGGACATGTGCATTAGTAACTGCGGTCCACCACGCTGCAGCAATATCCTGCGTATTAATCCGTGCATTAACTTGGGCCCGCTGTGCTCGCCGGGCTGCAAATGTAAAAACGGCAAAGTTTACAATAACCAGGGTCGCTGTGTCTTTCAGACTGAATGCTTTCAGAAT	201	TCAGCAAGGGCTGAGGGAGAACCTGTACTTCCAACAGCCGTATCTGTCGTGTCGCGAAGATGAAGAACTGGACATGTGCATTAGTAACTGCGGTCCACCACGCTGCAGCAATATCCTGCGTATTAATCCGTGCATTAACTTGGGCCCGCTGTGCTCGCCGGGCTGCAAATGTAAAAACGGCAAAGTTTACAATAACCAGGGTCGCTGTGTCTTTCAGACTGAATGCTTTCAGAATTAACCTCAGCTTCCGCTGA	254	50	0.89
48	EPYFSCGEDEEFDLRISNCGPPRCYNILRINPCIILGPLNSPGCKCKNGKVYNDQGRCVFQTECFKN	67	GAACCGTATTTCTCGTGTGGTGAAGATGAAGAATTTGACTTACGTATTAGTAACTGCGGTCCACCACGCTGCTATAATATCCTGCGTATTAATCCGTGCATTATTTTGGGCCCGCTGAACTCGCCGGGCTGCAAATGTAAAAACGGCAAAGTTTACAATGACCAGGGTCGCTGTGTCTTTCAGACTGAATGCTTTAAAAAT	201	TCAGCAAGGGCTGAGGGAGAACCTGTACTTCCAAGAACCGTATTTCTCGTGTGGTGAAGATGAAGAATTTGACTTACGTATTAGTAACTGCGGTCCACCACGCTGCTATAATATCCTGCGTATTAATCCGTGCATTATTTTGGGCCCGCTGAACTCGCCGGGCTGCAAATGTAAAAACGGCAAAGTTTACAATGACCAGGGTCGCTGTGTCTTTCAGACTGAATGCTTTAAAAATTAACCTCAGCTTCCGCTGA	254	43.78	0.86
49	QPYFSCVEDEEFDLRISNCGPPRCDNILRINPCINLGPLNSPGCKCKNGKVYNDQGRCVFQTECFKN	67	CAGCCGTATTTCTCGTGTGTGGAAGATGAAGAATTTGACTTACGTATTAGTAACTGCGGTCCACCACGCTGCGATAATATCCTGCGTATTAATCCGTGCATTAACTTGGGCCCGCTGAACTCGCCGGGCTGCAAATGTAAAAACGGCAAAGTTTACAATGACCAGGGTCGCTGTGTCTTTCAGACTGAATGCTTTAAAAAT	201	TCAGCAAGGGCTGAGGGAGAACCTGTACTTCCAACAGCCGTATTTCTCGTGTGTGGAAGATGAAGAATTTGACTTACGTATTAGTAACTGCGGTCCACCACGCTGCGATAATATCCTGCGTATTAATCCGTGCATTAACTTGGGCCCGCTGAACTCGCCGGGCTGCAAATGTAAAAACGGCAAAGTTTACAATGACCAGGGTCGCTGTGTCTTTCAGACTGAATGCTTTAAAAATTAACCTCAGCTTCCGCTGA	254	46.8	0.86
50	DQACKLDNEIFTGCGSDCVHCENYKNRPKVCPEHCSVGCFCQKGYLRASDGHCVQPEDCY	60	GATCAGGCATGTAAACTGGATAACGAGATTTTTACTGGTTGCGGCTCCGATTGTGTGCATTGTGAAAACTATAAGAATCGCCCGAAAGTCTGCCCGGAGCATTGTTCGGTTGGCTGTTTCTGCCAGAAAGGTTATCTGCGCGCGTCCGATGGCCATTGTGTCCAGCCGGAGGATTGCTAC	180	TCAGCAAGGGCTGAGGGAGAACCTGTACTTCCAAGATCAGGCATGTAAACTGGATAACGAGATTTTTACTGGTTGCGGCTCCGATTGTGTGCATTGTGAAAACTATAAGAATCGCCCGAAAGTCTGCCCGGAGCATTGTTCGGTTGGCTGTTTCTGCCAGAAAGGTTATCTGCGCGCGTCCGATGGCCATTGTGTCCAGCCGGAGGATTGCTACTAACCTCAGCTTCCGCTGA	233	51.1	0.86
51	DEACKKENELFTGCGSDCRNCENFKNPPKVCHEHCSVGCFCRKGFLRASDGECVLPEHCY	60	GATGAGGCATGTAAAAAGGAGAACGAGTTATTTACTGGTTGCGGCTCCGATTGTCGTAACTGTGAAAACTTCAAGAATCCGCCGAAAGTCTGCCATGAGCATTGTTCGGTTGGCTGTTTCTGCCGTAAAGGTTTTCTGCGCGCGTCCGATGGCGAATGTGTCCTGCCGGAGCATTGCTAC	180	TCAGCAAGGGCTGAGGGAGAACCTGTACTTCCAAGATGAGGCATGTAAAAAGGAGAACGAGTTATTTACTGGTTGCGGCTCCGATTGTCGTAACTGTGAAAACTTCAAGAATCCGCCGAAAGTCTGCCATGAGCATTGTTCGGTTGGCTGTTTCTGCCGTAAAGGTTTTCTGCGCGCGTCCGATGGCGAATGTGTCCTGCCGGAGCATTGCTACTAACCTCAGCTTCCGCTGA	233	50	0.8
52	DEACEKENELFTGCGSDCRNCENFKNPPKECPEHCSVGCFCRKGFLRASDGECVLPEHCY	60	GATGAGGCATGTGAAAAGGAGAACGAGTTATTTACTGGTTGCGGCTCCGATTGTCGTAACTGTGAAAACTTCAAGAATCCGCCGAAAGAATGCCCGGAGCATTGTTCGGTTGGCTGTTTCTGCCGTAAAGGTTTTCTGCGCGCGTCCGATGGCGAATGTGTCCTGCCGGAGCATTGCTAC	180	TCAGCAAGGGCTGAGGGAGAACCTGTACTTCCAAGATGAGGCATGTGAAAAGGAGAACGAGTTATTTACTGGTTGCGGCTCCGATTGTCGTAACTGTGAAAACTTCAAGAATCCGCCGAAAGAATGCCCGGAGCATTGTTCGGTTGGCTGTTTCTGCCGTAAAGGTTTTCTGCGCGCGTCCGATGGCGAATGTGTCCTGCCGGAGCATTGCTACTAACCTCAGCTTCCGCTGA	233	51.5	0.81
53	NFNCNGENEVFVSCGTACPDTCSNYWDTNRPCTKNCFIGCACKDGFVRSPDYKCIRPENC	60	AACTTTAACTGCAATGGTGAAAATGAAGTCTTCGTGTCCTGTGGCACCGCGTGTCCAGATACCTGTTCCAACTATTGGGACACTAACCGCCCGTGTACGAAAAACTGCTTTATTGGCTGTGCCTGTAAAGATGGTTTCGTTCGCTCCCCGGATTACAAATGTATCCGTCCGGAAAACTGC	180	TCAGCAAGGGCTGAGGGAGAACCTGTACTTCCAAAACTTTAACTGCAATGGTGAAAATGAAGTCTTCGTGTCCTGTGGCACCGCGTGTCCAGATACCTGTTCCAACTATTGGGACACTAACCGCCCGTGTACGAAAAACTGCTTTATTGGCTGTGCCTGTAAAGATGGTTTCGTTCGCTCCCCGGATTACAAATGTATCCGTCCGGAAAACTGCTAACCTCAGCTTCCGCTGA	233	47.78	0.88
54	DFNCNGENEEFVSCGTACPDTCFNYWDTNRPCTKNCFIGCACKDGFVRSPDNKCIRPENC	60	GATTTTAACTGCAATGGTGAAAATGAAGAATTCGTGTCCTGTGGCACCGCGTGTCCAGATACCTGTTTTAACTATTGGGACACTAACCGCCCGTGTACGAAAAACTGCTTTATTGGCTGTGCCTGTAAAGATGGTTTCGTTCGCTCCCCGGATAACAAATGTATCCGTCCGGAAAACTGC	180	TCAGCAAGGGCTGAGGGAGAACCTGTACTTCCAAGATTTTAACTGCAATGGTGAAAATGAAGAATTCGTGTCCTGTGGCACCGCGTGTCCAGATACCTGTTTTAACTATTGGGACACTAACCGCCCGTGTACGAAAAACTGCTTTATTGGCTGTGCCTGTAAAGATGGTTTCGTTCGCTCCCCGGATAACAAATGTATCCGTCCGGAAAACTGCTAACCTCAGCTTCCGCTGA	233	47.6	0.9
55	TRDGYPVKDGTNCKYSCNMLEDKWKYCSPLCKKKGAKTGYCYLFACYCIKVPKDIRLWGDDGYICW	66	ACCCGCGATGGCTATCCAGTTAAAGATGGCACTAATTGTAAATATAGTTGCAATATGTTGGAGGATAAGTGGAAATATTGTTCGCCGTTGTGCAAGAAAAAGGGTGCCAAAACCGGTTATTGCTACCTGTTTGCGTGCTATTGTATTAAAGTGCCGAAAGATATTCGTCTGTGGGGTGATGATGGCTATATTTGCTGG	198	TCAGCAAGGGCTGAGGGAGAACCTGTACTTCCAAACCCGCGATGGCTATCCAGTTAAAGATGGCACTAATTGTAAATATAGTTGCAATATGTTGGAGGATAAGTGGAAATATTGTTCGCCGTTGTGCAAGAAAAAGGGTGCCAAAACCGGTTATTGCTACCTGTTTGCGTGCTATTGTATTAAAGTGCCGAAAGATATTCGTCTGTGGGGTGATGATGGCTATATTTGCTGGTAACCTCAGCTTCCGCTGA	251	44.2	0.85
56	TRDGYPVKDGTNCKYSCNMLEDKWKYCSPLCKKKGAKTGYCYAFACYCNDVPEKIRLWGDDGIICWA	67	ACCCGCGATGGCTATCCAGTTAAAGATGGCACTAATTGTAAATATAGTTGCAATATGTTGGAGGATAAGTGGAAATATTGTTCGCCGTTGTGCAAGAAAAAGGGTGCCAAAACCGGTTATTGCTACGCGTTTGCGTGCTATTGTAATGATGTGCCGGAGAAAATTCGTCTGTGGGGTGATGATGGCATTATTTGCTGGGCC	201	TCAGCAAGGGCTGAGGGAGAACCTGTACTTCCAAACCCGCGATGGCTATCCAGTTAAAGATGGCACTAATTGTAAATATAGTTGCAATATGTTGGAGGATAAGTGGAAATATTGTTCGCCGTTGTGCAAGAAAAAGGGTGCCAAAACCGGTTATTGCTACGCGTTTGCGTGCTATTGTAATGATGTGCCGGAGAAAATTCGTCTGTGGGGTGATGATGGCATTATTTGCTGGGCCTAACCTCAGCTTCCGCTGA	254	44.23	0.84
57	EDGYLLNRTTNCKVGCPLYNCNNECKAATAESGYCYLFSCWCKGVKDKKRLYPGPKPCSTK	61	GAAGATGGCTACCTGCTGAACCGTACTACTAATTGCAAAGTTGGCTGCCCGCTTTATAACTGTAACAATGAGTGCAAAGCGGCAACTGCCGAAAGCGGTTACTGTTACCTGTTTAGCTGTTGGTGCAAAGGTGTGAAAGATAAGAAACGCCTGTATCCGGGTCCGAAGCCGTGTAGTACTAAA	183	TCAGCAAGGGCTGAGGGAGAACCTGTACTTCCAAGAAGATGGCTACCTGCTGAACCGTACTACTAATTGCAAAGTTGGCTGCCCGCTTTATAACTGTAACAATGAGTGCAAAGCGGCAACTGCCGAAAGCGGTTACTGTTACCTGTTTAGCTGTTGGTGCAAAGGTGTGAAAGATAAGAAACGCCTGTATCCGGGTCCGAAGCCGTGTAGTACTAAATAACCTCAGCTTCCGCTGA	236	48.3	0.84
58	EDGYLLNRTTNCKVGCPLYNCNNECKAATAESGYCYLFSCWCVGVKDKKRLYPGPKPCSTK	61	GAAGATGGCTACCTGCTGAACCGTACTACTAATTGCAAAGTTGGCTGCCCGCTTTATAACTGTAACAATGAGTGCAAAGCGGCAACTGCCGAAAGCGGTTACTGTTACCTGTTTAGCTGTTGGTGCGTGGGTGTGAAAGATAAGAAACGCCTGTATCCGGGTCCGAAGCCGTGTAGTACTAAA	183	TCAGCAAGGGCTGAGGGAGAACCTGTACTTCCAAGAAGATGGCTACCTGCTGAACCGTACTACTAATTGCAAAGTTGGCTGCCCGCTTTATAACTGTAACAATGAGTGCAAAGCGGCAACTGCCGAAAGCGGTTACTGTTACCTGTTTAGCTGTTGGTGCGTGGGTGTGAAAGATAAGAAACGCCTGTATCCGGGTCCGAAGCCGTGTAGTACTAAATAACCTCAGCTTCCGCTGA	236	48.09	0.84
59	DTGCKVSCGTSSYCDTNCKLAPLKGDSGKCTWGFTCYCYGVVDKKFIWPGKKTCGQ	56	GATACCGGTTGCAAAGTGAGCTGCGGCACCAGCAGCTATTGCGATACCAACTGCAAACTGGCGCCGCTGAAAGGCGATAGCGGCAAATGCACCTGGGGCTTTACCTGCTATTGTTATGGCGTGGTGGATAAAAAATTTATTTGGCCGGGCAAAAAAACCTGCGGCCAG	168	TCAGCAAGGGCTGAGGGAGAACCTGTACTTCCAAGATACCGGTTGCAAAGTGAGCTGCGGCACCAGCAGCTATTGCGATACCAACTGCAAACTGGCGCCGCTGAAAGGCGATAGCGGCAAATGCACCTGGGGCTTTACCTGCTATTGTTATGGCGTGGTGGATAAAAAATTTATTTGGCCGGGCAAAAAAACCTGCGGCCAGTAACCTCAGCTTCCGCTGA	221	52.5	0.92
60	YEGYMLNRDTGCKVSCGTSSYCDTNCKLAPLKGDSGKCTWGFTCFCYGVADKKFIYPGKKEC	62	TACGAAGGTTATATGTTGAATCGTGATACCGGCTGCAAAGTTAGCTGCGGCACCAGCTCCTATTGTGACACGAACTGTAAGCTCGCGCCGCTTAAAGGCGATTCCGGCAAATGTACCTGGGGCTTTACGTGTTTCTGTTACGGCGTTGCGGATAAAAAGTTTATTTATCCGGGCAAAAAAGAATGC	186	TCAGCAAGGGCTGAGGGAGAACCTGTACTTCCAATACGAAGGTTATATGTTGAATCGTGATACCGGCTGCAAAGTTAGCTGCGGCACCAGCTCCTATTGTGACACGAACTGTAAGCTCGCGCCGCTTAAAGGCGATTCCGGCAAATGTACCTGGGGCTTTACGTGTTTCTGTTACGGCGTTGCGGATAAAAAGTTTATTTATCCGGGCAAAAAAGAATGCTAACCTCAGCTTCCGCTGA	239	47.31	0.83
61	DGYLIKNNGCKYNCIGSENCKKECVAHGGTSGYCDWAACYCENLPDNVETFPGKKPCSSK	60	GATGGCTATCTGATCAAAAATAATGGCTGTAAATATAATTGTATTGGTTCCGAAAATTGCAAAAAGGAATGTGTCGCGCACGGCGGTACCAGTGGCTACTGTGATTGGGCGGCGTGTTACTGCGAGAACCTGCCGGATAACGTCGAAACTTTCCCAGGTAAGAAACCGTGTAGTTCCAAG	180	TCAGCAAGGGCTGAGGGAGAACCTGTACTTCCAAGATGGCTATCTGATCAAAAATAATGGCTGTAAATATAATTGTATTGGTTCCGAAAATTGCAAAAAGGAATGTGTCGCGCACGGCGGTACCAGTGGCTACTGTGATTGGGCGGCGTGTTACTGCGAGAACCTGCCGGATAACGTCGAAACTTTCCCAGGTAAGAAACCGTGTAGTTCCAAGTAACCTCAGCTTCCGCTGA	233	46.11	0.83
62	DGYLIKNNGCKYNCIGSENCKKECVAHGGTSGYCDWAACYCKNLPDNVETFPGKKPCSSK	60	GATGGCTATCTGATCAAAAATAATGGCTGTAAATATAATTGTATTGGTTCCGAAAATTGCAAAAAGGAATGTGTCGCGCACGGCGGTACCAGTGGCTACTGTGATTGGGCGGCGTGTTACTGCAAAAACCTGCCGGATAACGTCGAAACTTTCCCAGGTAAGAAACCGTGTAGTTCCAAG	180	TCAGCAAGGGCTGAGGGAGAACCTGTACTTCCAAGATGGCTATCTGATCAAAAATAATGGCTGTAAATATAATTGTATTGGTTCCGAAAATTGCAAAAAGGAATGTGTCGCGCACGGCGGTACCAGTGGCTACTGTGATTGGGCGGCGTGTTACTGCAAAAACCTGCCGGATAACGTCGAAACTTTCCCAGGTAAGAAACCGTGTAGTTCCAAGTAACCTCAGCTTCCGCTGA	233	46.8	0.84
63	KEGYPINSKNCRIACGILGVTDFCVKDVCAAYKATYGYCYAFKCYCTDLPEDAKIWPGKESCS	63	AAAGAGGGTTACCCGATCAATTCGAAAAACTGTCGCATCGCGTGCGGTATTTTAGGCGTTACGGACTTCTGCGTGAAGGATGTCTGTGCCGCGTACAAAGCGACCTATGGTTACTGTTATGCATTTAAGTGCTACTGCACGGATCTGCCGGAAGATGCCAAAATTTGGCCGGGCAAAGAAAGTTGCTCC	189	TCAGCAAGGGCTGAGGGAGAACCTGTACTTCCAAAAAGAGGGTTACCCGATCAATTCGAAAAACTGTCGCATCGCGTGCGGTATTTTAGGCGTTACGGACTTCTGCGTGAAGGATGTCTGTGCCGCGTACAAAGCGACCTATGGTTACTGTTATGCATTTAAGTGCTACTGCACGGATCTGCCGGAAGATGCCAAAATTTGGCCGGGCAAAGAAAGTTGCTCCTAACCTCAGCTTCCGCTGA	242	50	0.83
64	KEGYPINSKNCRIACGILGVTDFCVKDVCAAYKATYGYCYAFKCYCTDLPEDAKIWPVKESCSS	64	AAAGAGGGTTACCCGATCAATTCGAAAAACTGTCGCATCGCGTGCGGTATTTTAGGCGTTACGGACTTCTGCGTGAAGGATGTCTGTGCCGCGTACAAAGCGACCTATGGTTACTGTTATGCATTTAAGTGCTACTGCACGGATCTGCCGGAAGATGCCAAAATTTGGCCGGTGAAAGAAAGTTGCTCCAGC	192	TCAGCAAGGGCTGAGGGAGAACCTGTACTTCCAAAAAGAGGGTTACCCGATCAATTCGAAAAACTGTCGCATCGCGTGCGGTATTTTAGGCGTTACGGACTTCTGCGTGAAGGATGTCTGTGCCGCGTACAAAGCGACCTATGGTTACTGTTATGCATTTAAGTGCTACTGCACGGATCTGCCGGAAGATGCCAAAATTTGGCCGGTGAAAGAAAGTTGCTCCAGCTAACCTCAGCTTCCGCTGA	245	48.44	0.84
65	DGYPVDQRNCKYECWYNNVYCNDLCKKLKADSGYCWGWTLSCYCQGLPDNARVKGPSRCGH	61	GACGGTTACCCGGTGGACCAGCGCAATTGCAAATATGAATGTTGGTACAATAATGTCTACTGTAACGATCTCTGTAAAAAACTGAAGGCCGATAGTGGCTACTGCTGGGGCTGGACGCTGAGTTGTTACTGTCAGGGTTTGCCGGATAACGCCCGTGTTAAAGGCCCGTCCCGCTGTGGTCAC	183	TCAGCAAGGGCTGAGGGAGAACCTGTACTTCCAAGACGGTTACCCGGTGGACCAGCGCAATTGCAAATATGAATGTTGGTACAATAATGTCTACTGTAACGATCTCTGTAAAAAACTGAAGGCCGATAGTGGCTACTGCTGGGGCTGGACGCTGAGTTGTTACTGTCAGGGTTTGCCGGATAACGCCCGTGTTAAAGGCCCGTCCCGCTGTGGTCACTAACCTCAGCTTCCGCTGA	236	51.7	0.83
66	DGYPVDGRNCKYECWYNNVYCNDLCKKLKANSGYCWGWTLSCYCEGLPDNARVKGPSRCGH	61	GACGGTTACCCGGTGGACGGTCGCAATTGCAAATATGAATGTTGGTACAATAATGTCTACTGTAACGATCTCTGTAAAAAACTGAAGGCCAACAGTGGCTACTGCTGGGGCTGGACGCTGAGTTGTTACTGTGAAGGTTTGCCGGATAACGCCCGTGTTAAAGGCCCGTCCCGCTGTGGTCAC	183	TCAGCAAGGGCTGAGGGAGAACCTGTACTTCCAAGACGGTTACCCGGTGGACGGTCGCAATTGCAAATATGAATGTTGGTACAATAATGTCTACTGTAACGATCTCTGTAAAAAACTGAAGGCCAACAGTGGCTACTGCTGGGGCTGGACGCTGAGTTGTTACTGTGAAGGTTTGCCGGATAACGCCCGTGTTAAAGGCCCGTCCCGCTGTGGTCACTAACCTCAGCTTCCGCTGA	236	50.82	0.83
67	GIIIDQRNCKYECWYNNVYCNDLCKKLKADSGYCWGWTLSCYFSCCCQGLPDNARVKGPSRC	62	GGCATTATTATTGATCAGCGCAACTGCAAATATGAATGCTGGTATAACAATGTGTATTGCAACGATCTGTGCAAAAAACTGAAAGCGGATAGCGGCTATTGCTGGGGCTGGACCCTGAGCTGCTATTTTAGCTGCTGCTGCCAGGGCCTGCCGGATAACGCGCGCGTGAAAGGCCCGAGCCGCTGC	186	TCAGCAAGGGCTGAGGGAGAACCTGTACTTCCAAGGCATTATTATTGATCAGCGCAACTGCAAATATGAATGCTGGTATAACAATGTGTATTGCAACGATCTGTGCAAAAAACTGAAAGCGGATAGCGGCTATTGCTGGGGCTGGACCCTGAGCTGCTATTTTAGCTGCTGCTGCCAGGGCCTGCCGGATAACGCGCGCGTGAAAGGCCCGAGCCGCTGCTAACCTCAGCTTCCGCTGA	239	52.3	0.92
68	IVMFGDDVRPINRFGEQIFCRQQGPDQKCNAICQRKGYLLGFCDQKNCLCKVNHQND	57	ATCGTTATGTTTGGTGATGACGTTCGCCCGATCAACCGTTTTGGCGAACAAATCTTTTGCCGCCAGCAGGGTCCAGATCAGAAATGTAACGCAATCTGTCAACGTAAGGGCTACCTTCTGGGCTTTTGCGACCAAAAAAATTGCCTGTGTAAAGTGAATCACCAAAACGAT	171	TCAGCAAGGGCTGAGGGAGAACCTGTACTTCCAAATCGTTATGTTTGGTGATGACGTTCGCCCGATCAACCGTTTTGGCGAACAAATCTTTTGCCGCCAGCAGGGTCCAGATCAGAAATGTAACGCAATCTGTCAACGTAAGGGCTACCTTCTGGGCTTTTGCGACCAAAAAAATTGCCTGTGTAAAGTGAATCACCAAAACGATTAACCTCAGCTTCCGCTGA	224	45.61	0.84
69	IVMFGDDVRPINRFGEQIFCRQQGPDQKCNAICQRKGYLLGFCDQKNCLCKVNHRND	57	ATCGTTATGTTTGGTGATGACGTTCGCCCGATCAACCGTTTTGGCGAACAAATCTTTTGCCGCCAGCAGGGTCCAGATCAGAAATGTAACGCAATCTGTCAACGTAAGGGCTACCTTCTGGGCTTTTGCGACCAAAAAAATTGCCTGTGTAAAGTGAATCACCGCAACGAT	171	TCAGCAAGGGCTGAGGGAGAACCTGTACTTCCAAATCGTTATGTTTGGTGATGACGTTCGCCCGATCAACCGTTTTGGCGAACAAATCTTTTGCCGCCAGCAGGGTCCAGATCAGAAATGTAACGCAATCTGTCAACGTAAGGGCTACCTTCTGGGCTTTTGCGACCAAAAAAATTGCCTGTGTAAAGTGAATCACCGCAACGATTAACCTCAGCTTCCGCTGA	224	48.2	0.85
70	LICVKERFLFSETTESCPDGQNLCFNQGRLIYPGSKHSSYLLTAFLLLYPRLEEETFCRERGREMLG	67	CTGATTTGTGTTAAAGAGCGTTTTCTGTTTTCCGAGACCACCGAAAGCTGCCCGGACGGCCAAAATTTGTGTTTCAATCAGGGTCGTCTCATCTACCCGGGTTCCAAACATAGCTCGTATCTTCTGACGGCGTTTCTGCTGTTATATCCGCGCCTGGAGGAAGAAACTTTTTGCCGCGAACGCGGTCGTGAAATGCTGGGT	201	TCAGCAAGGGCTGAGGGAGAACCTGTACTTCCAACTGATTTGTGTTAAAGAGCGTTTTCTGTTTTCCGAGACCACCGAAAGCTGCCCGGACGGCCAAAATTTGTGTTTCAATCAGGGTCGTCTCATCTACCCGGGTTCCAAACATAGCTCGTATCTTCTGACGGCGTTTCTGCTGTTATATCCGCGCCTGGAGGAAGAAACTTTTTGCCGCGAACGCGGTCGTGAAATGCTGGGTTAACCTCAGCTTCCGCTGA	254	50.25	0.82
71	CVKERFLFSETTETCPDGQNLCFNQGHLIYPGKYERTRGCAATCPKAEAQVYVDCCARDKCNR	63	TGCGTGAAAGAACGCTTTCTGTTTAGCGAAACCACCGAAACCTGCCCGGATGGCCAGAACCTGTGCTTTAACCAGGGCCATCTGATTTATCCGGGCAAATATGAACGCACCCGCGGCTGCGCGGCGACGTGCCCGAAAGCGGAAGCGCAGGTGTATGTGGATTGCTGCGCGCGCGATAAATGCAACCGT	189	TCAGCAAGGGCTGAGGGAGAACCTGTACTTCCAATGCGTGAAAGAACGCTTTCTGTTTAGCGAAACCACCGAAACCTGCCCGGATGGCCAGAACCTGTGCTTTAACCAGGGCCATCTGATTTATCCGGGCAAATATGAACGCACCCGCGGCTGCGCGGCGACGTGCCCGAAAGCGGAAGCGCAGGTGTATGTGGATTGCTGCGCGCGCGATAAATGCAACCGTTAACCTCAGCTTCCGCTGA	242	56.2	0.93
72	DPEFEYFWCGDSDDNCKISCIRDGCKTGWCVRKGCVPGDCGKPYCQRCKEKFCTCRDCPANR	62	GATCCGGAATTTGAGTACTTCTGGTGCGGTGATAGCGATGACAACTGCAAAATCAGTTGTATTCGTGATGGCTGTAAGACTGGCTGGTGCGTGCGTAAGGGTTGCGTTCCAGGCGATTGCGGCAAGCCGTACTGCCAGCGCTGCAAAGAGAAATTCTGCACCTGCCGCGATTGCCCAGCCAACCGT	186	TCAGCAAGGGCTGAGGGAGAACCTGTACTTCCAAGATCCGGAATTTGAGTACTTCTGGTGCGGTGATAGCGATGACAACTGCAAAATCAGTTGTATTCGTGATGGCTGTAAGACTGGCTGGTGCGTGCGTAAGGGTTGCGTTCCAGGCGATTGCGGCAAGCCGTACTGCCAGCGCTGCAAAGAGAAATTCTGCACCTGCCGCGATTGCCCAGCCAACCGTTAACCTCAGCTTCCGCTGA	239	54.3	0.84
73	DPNYEYFWCGNSDDNCKISCIRDGCKTGWCVRKGCVPGDCGKPYCQRCKEKFCTCRDCPANR	62	GATCCGAACTATGAGTACTTCTGGTGCGGTAACAGCGATGACAACTGCAAAATCAGTTGTATTCGTGATGGCTGTAAGACTGGCTGGTGCGTGCGTAAGGGTTGCGTTCCAGGCGATTGCGGCAAGCCGTACTGCCAGCGCTGCAAAGAGAAATTCTGCACCTGCCGCGATTGCCCAGCCAACCGT	186	TCAGCAAGGGCTGAGGGAGAACCTGTACTTCCAAGATCCGAACTATGAGTACTTCTGGTGCGGTAACAGCGATGACAACTGCAAAATCAGTTGTATTCGTGATGGCTGTAAGACTGGCTGGTGCGTGCGTAAGGGTTGCGTTCCAGGCGATTGCGGCAAGCCGTACTGCCAGCGCTGCAAAGAGAAATTCTGCACCTGCCGCGATTGCCCAGCCAACCGTTAACCTCAGCTTCCGCTGA	239	54	0.84
74	EECMMQSLSGDFPRQNDGHLYVCTDEQTCQKICKNHGRSESDGKCCYGNCFCEGLHGKNII	61	GAGGAATGCATGATGCAGAGCCTGAGCGGCGATTTTCCGCGCCAGAACGATGGCCATCTGTATGTGTGCACCGATGAACAGACCTGCCAGAAAATTTGCAAAAACCATGGCCGCAGCGAAAGCGATGGCAAATGCTGCTATGGCAACTGCTTTTGCGAAGGCCTGCATGGCAAAAACATTATT	183	TCAGCAAGGGCTGAGGGAGAACCTGTACTTCCAAGAGGAATGCATGATGCAGAGCCTGAGCGGCGATTTTCCGCGCCAGAACGATGGCCATCTGTATGTGTGCACCGATGAACAGACCTGCCAGAAAATTTGCAAAAACCATGGCCGCAGCGAAAGCGATGGCAAATGCTGCTATGGCAACTGCTTTTGCGAAGGCCTGCATGGCAAAAACATTATTTAACCTCAGCTTCCGCTGA	236	51.3	0.93
75	EKECNMQSLSGDFPRQNDGHLYVCPDEQKCQEICKNHGRSESDGNCCYGNCFCTGLHGKNII	62	GAGAAAGAATGTAATATGCAAAGCCTCAGTGGTGATTTTCCGCGTCAGAACGATGGTCATCTGTACGTCTGTCCGGATGAACAGAAATGTCAGGAGATTTGTAAAAATCACGGTCGTTCGGAAAGCGACGGCAATTGCTGCTATGGCAACTGCTTTTGTACGGGTCTGCATGGCAAAAATATTATT	186	TCAGCAAGGGCTGAGGGAGAACCTGTACTTCCAAGAGAAAGAATGTAATATGCAAAGCCTCAGTGGTGATTTTCCGCGTCAGAACGATGGTCATCTGTACGTCTGTCCGGATGAACAGAAATGTCAGGAGATTTGTAAAAATCACGGTCGTTCGGAAAGCGACGGCAATTGCTGCTATGGCAACTGCTTTTGTACGGGTCTGCATGGCAAAAATATTATTTAACCTCAGCTTCCGCTGA	239	44.01	0.88
76	AHDGYPKNSDGCKVTCFTLGDNYCNSICRGIGGRGKCSSGVCWCTGVPNKDDLWDAVQNRCGGK	64	GCGCATGATGGTTACCCGAAAAATTCCGATGGCTGCAAAGTGACGTGCTTTACCCTGGGCGACAATTACTGTAACTCGATCTGTCGTGGCATTGGCGGCCGTGGTAAATGCAGCTCCGGCGTTTGCTGGTGCACCGGCGTGCCGAACAAAGATGACTTGTGGGATGCGGTTCAGAACCGCTGCGGTGGTAAA	192	TCAGCAAGGGCTGAGGGAGAACCTGTACTTCCAAGCGCATGATGGTTACCCGAAAAATTCCGATGGCTGCAAAGTGACGTGCTTTACCCTGGGCGACAATTACTGTAACTCGATCTGTCGTGGCATTGGCGGCCGTGGTAAATGCAGCTCCGGCGTTTGCTGGTGCACCGGCGTGCCGAACAAAGATGACTTGTGGGATGCGGTTCAGAACCGCTGCGGTGGTAAATAACCTCAGCTTCCGCTGA	245	55.21	0.9
77	HDGYPKNSDGCKVTCFTLGDNYCNSICRGIGGRGKCSSGVCWCTGVPNKDDLWDAVQNRCGGK	63	CATGATGGCTATCCGAAAAACAGCGATGGCTGCAAAGTGACCTGCTTTACCCTGGGCGATAACTATTGCAACAGCATTTGCCGCGGCATTGGCGGCCGCGGCAAATGCAGCAGCGGCGTGTGCTGGTGCACCGGCGTGCCGAACAAAGATGATCTGTGGGATGCGGTGCAGAACCGCTGCGGCGGTAAA	189	TCAGCAAGGGCTGAGGGAGAACCTGTACTTCCAACATGATGGCTATCCGAAAAACAGCGATGGCTGCAAAGTGACCTGCTTTACCCTGGGCGATAACTATTGCAACAGCATTTGCCGCGGCATTGGCGGCCGCGGCAAATGCAGCAGCGGCGTGTGCTGGTGCACCGGCGTGCCGAACAAAGATGATCTGTGGGATGCGGTGCAGAACCGCTGCGGCGGTAAATAACCTCAGCTTCCGCTGA	242	57	0.93
78	TRNGFLLDRYHCRIKCSVLGWNNKCHHRCTAVGGEKGYCVNYNCFCTKLKNEISILGDDVKCKTLH	66	ACCCGCAACGGCTTCCTGCTGGACCGTTACCACTGTCGTATTAAGTGCAGCGTGTTGGGCTGGAATAATAAATGCCATCATCGCTGCACCGCCGTCGGTGGTGAAAAAGGCTATTGCGTGAACTACAATTGTTTCTGCACCAAACTGAAAAACGAAATTAGTATTCTGGGCGACGATGTCAAGTGCAAAACGCTGCAT	198	TCAGCAAGGGCTGAGGGAGAACCTGTACTTCCAAACCCGCAACGGCTTCCTGCTGGACCGTTACCACTGTCGTATTAAGTGCAGCGTGTTGGGCTGGAATAATAAATGCCATCATCGCTGCACCGCCGTCGGTGGTGAAAAAGGCTATTGCGTGAACTACAATTGTTTCTGCACCAAACTGAAAAACGAAATTAGTATTCTGGGCGACGATGTCAAGTGCAAAACGCTGCATTAACCTCAGCTTCCGCTGA	251	48.23	0.87
79	CRIKCSILGWNNKCHHRCTAVGGEKGYCVNYDCFCTKLRNEITILGDDVKCKMSH	55	TGCCGCATTAAATGCAGCATTCTGGGCTGGAACAACAAATGCCATCATCGCTGCACCGCGGTGGGCGGCGAAAAAGGCTATTGCGTGAACTATGATTGCTTTTGCACCAAACTGCGCAACGAAATTACCATTCTGGGCGATGATGTGAAATGCAAAATGAGTCAT	165	TCAGCAAGGGCTGAGGGAGAACCTGTACTTCCAATGCCGCATTAAATGCAGCATTCTGGGCTGGAACAACAAATGCCATCATCGCTGCACCGCGGTGGGCGGCGAAAAAGGCTATTGCGTGAACTATGATTGCTTTTGCACCAAACTGCGCAACGAAATTACCATTCTGGGCGATGATGTGAAATGCAAAATGAGTCATTAACCTCAGCTTCCGCTGA	218	49	0.94
80	EKEGYPIDHNRCAEICSKTDYCQNWCKGKGGTDGKCTWSWTCYCYGLPDSVVIRETVLSRCRNTG	65	GAAAAAGAGGGCTATCCGATCGACCATAACCGTTGCGCCGAGATTTGTAGTAAAACGGACTATTGCCAAAATTGGTGCAAGGGTAAAGGCGGCACTGATGGTAAATGCACGTGGAGCTGGACGTGCTATTGTTACGGCCTGCCGGACAGTGTCGTTATCCGCGAAACGGTCCTGAGTCGTTGCCGTAACACGGGT	195	TCAGCAAGGGCTGAGGGAGAACCTGTACTTCCAAGAAAAAGAGGGCTATCCGATCGACCATAACCGTTGCGCCGAGATTTGTAGTAAAACGGACTATTGCCAAAATTGGTGCAAGGGTAAAGGCGGCACTGATGGTAAATGCACGTGGAGCTGGACGTGCTATTGTTACGGCCTGCCGGACAGTGTCGTTATCCGCGAAACGGTCCTGAGTCGTTGCCGTAACACGGGTTAACCTCAGCTTCCGCTGA	248	52.31	0.83
81	EKEGYPIDHNKCAEICGKTEYCQKWCKGKGGKDGKCTWTWTCYCYGLPDSVVIREGPNLCRERG	64	GAAAAAGAGGGCTATCCGATCGACCATAACAAATGCGCCGAGATTTGTGGCAAAACGGAATATTGCCAAAAATGGTGCAAGGGTAAAGGCGGCAAAGATGGTAAATGCACGTGGACCTGGACGTGCTATTGTTACGGCCTGCCGGACAGTGTCGTTATCCGCGAAGGCCCGAACCTGTGCCGCGAACGCGGC	192	TCAGCAAGGGCTGAGGGAGAACCTGTACTTCCAAGAAAAAGAGGGCTATCCGATCGACCATAACAAATGCGCCGAGATTTGTGGCAAAACGGAATATTGCCAAAAATGGTGCAAGGGTAAAGGCGGCAAAGATGGTAAATGCACGTGGACCTGGACGTGCTATTGTTACGGCCTGCCGGACAGTGTCGTTATCCGCGAAGGCCCGAACCTGTGCCGCGAACGCGGCTAACCTCAGCTTCCGCTGA	245	53.5	0.88
82	KQDGFPIDQHGCAETCSTNDHCIKFCKKYDGNDKSYCNWQYICYCYDIRDDVKVRGGFNTC	61	AAACAGGATGGCTTTCCGATTGACCAACATGGCTGTGCGGAAACTTGCAGCACGAACGATCACTGTATCAAATTTTGTAAAAAATACGACGGCAACGACAAATCCTATTGCAATTGGCAGTATATTTGCTACTGCTACGACATCCGTGACGATGTGAAGGTGCGCGGTGGCTTCAATACTTGC	183	TCAGCAAGGGCTGAGGGAGAACCTGTACTTCCAAAAACAGGATGGCTTTCCGATTGACCAACATGGCTGTGCGGAAACTTGCAGCACGAACGATCACTGTATCAAATTTTGTAAAAAATACGACGGCAACGACAAATCCTATTGCAATTGGCAGTATATTTGCTACTGCTACGACATCCGTGACGATGTGAAGGTGCGCGGTGGCTTCAATACTTGCTAACCTCAGCTTCCGCTGA	236	45.35	0.85
83	NQDGFPIDQYGCAETCSTNDDCIKFCKKYDGNDKSYCNWQYICYCYDIRDDVKVRGGFNTC	61	AACCAGGATGGCTTTCCGATTGACCAATATGGCTGTGCGGAAACTTGCAGCACGAACGATGATTGTATCAAATTTTGTAAAAAATACGACGGCAACGACAAATCCTATTGCAATTGGCAGTATATTTGCTACTGCTACGACATCCGTGACGATGTGAAGGTGCGCGGTGGCTTCAATACTTGC	183	TCAGCAAGGGCTGAGGGAGAACCTGTACTTCCAAAACCAGGATGGCTTTCCGATTGACCAATATGGCTGTGCGGAAACTTGCAGCACGAACGATGATTGTATCAAATTTTGTAAAAAATACGACGGCAACGACAAATCCTATTGCAATTGGCAGTATATTTGCTACTGCTACGACATCCGTGACGATGTGAAGGTGCGCGGTGGCTTCAATACTTGCTAACCTCAGCTTCCGCTGA	236	46.6	0.86
84	DGYVMIKDTNCKYSCNIFKKWEYCSPLCQSKGAKTGYCYKFGCWCVDLPDDTLVYGDRGVICRTR	65	GATGGCTATGTGATGATTAAAGATACCAACTGCAAATATAGCTGCAACATTTTTAAAAAATGGGAATATTGCAGCCCGCTGTGCCAGAGCAAAGGCGCGAAAACCGGCTATTGCTATAAATTTGGCTGCTGGTGCGTGGATCTGCCGGATGATACCCTGGTGTATGGCGATCGCGGCGTGATTTGCCGCACCCGC	195	TCAGCAAGGGCTGAGGGAGAACCTGTACTTCCAAGATGGCTATGTGATGATTAAAGATACCAACTGCAAATATAGCTGCAACATTTTTAAAAAATGGGAATATTGCAGCCCGCTGTGCCAGAGCAAAGGCGCGAAAACCGGCTATTGCTATAAATTTGGCTGCTGGTGCGTGGATCTGCCGGATGATACCCTGGTGTATGGCGATCGCGGCGTGATTTGCCGCACCCGCTAACCTCAGCTTCCGCTGA	248	50	0.94
85	RDGYVMIKDTNCKYSCNIFKKWEYCSPLCTSKGAKTGYCYKFGCWCVGLPDDTLVYGDRGVICRTR	66	CGCGATGGTTATGTGATGATTAAAGATACGAATTGCAAATACAGTTGCAACATCTTCAAAAAATGGGAATATTGTAGCCCGCTGTGCACTTCGAAGGGTGCAAAAACCGGCTACTGCTACAAATTCGGTTGCTGGTGCGTCGGCCTGCCAGATGATACTCTCGTGTATGGCGACCGTGGTGTGATCTGTCGTACCCGC	198	TCAGCAAGGGCTGAGGGAGAACCTGTACTTCCAACGCGATGGTTATGTGATGATTAAAGATACGAATTGCAAATACAGTTGCAACATCTTCAAAAAATGGGAATATTGTAGCCCGCTGTGCACTTCGAAGGGTGCAAAAACCGGCTACTGCTACAAATTCGGTTGCTGGTGCGTCGGCCTGCCAGATGATACTCTCGTGTATGGCGACCGTGGTGTGATCTGTCGTACCCGCTAACCTCAGCTTCCGCTGA	251	48.46	0.85
86	LDSKINCKLPPKKGPCKAYITKYYYNVETRSCETFIYGGCEGNTNNFRNKHNCLKYCVRK	60	CTGGATAGCAAAATCAACTGCAAGCTCCCACCAAAAAAAGGTCCGTGCAAGGCCTACATCACCAAATATTATTATAATGTTGAGACTCGCAGTTGTGAAACGTTCATTTACGGCGGTTGTGAGGGTAACACCAATAACTTTCGCAACAAACACAACTGTCTGAAATATTGCGTGCGCAAA	180	TCAGCAAGGGCTGAGGGAGAACCTGTACTTCCAACTGGATAGCAAAATCAACTGCAAGCTCCCACCAAAAAAAGGTCCGTGCAAGGCCTACATCACCAAATATTATTATAATGTTGAGACTCGCAGTTGTGAAACGTTCATTTACGGCGGTTGTGAGGGTAACACCAATAACTTTCGCAACAAACACAACTGTCTGAAATATTGCGTGCGCAAATAACCTCAGCTTCCGCTGA	233	42.22	0.82
87	GRINCRLTSKRGSCNNRIIKWYYNWKNRTCDSFIYSGCEGNTNIFRNKHNCLKYCARK	58	GGCCGCATTAACTGTCGCCTGACCTCCAAACGCGGTAGTTGTAATAACCGCATTATTAAATGGTATTATAATTGGAAAAACCGCACCTGCGACAGCTTTATCTATAGTGGCTGCGAGGGTAATACCAATATTTTTCGTAACAAACATAACTGCCTGAAGTACTGTGCACGCAAG	174	TCAGCAAGGGCTGAGGGAGAACCTGTACTTCCAAGGCCGCATTAACTGTCGCCTGACCTCCAAACGCGGTAGTTGTAATAACCGCATTATTAAATGGTATTATAATTGGAAAAACCGCACCTGCGACAGCTTTATCTATAGTGGCTGCGAGGGTAATACCAATATTTTTCGTAACAAACATAACTGCCTGAAGTACTGTGCACGCAAGTAACCTCAGCTTCCGCTGA	227	43.1	0.89
88	ACSKQIGERCQHDCQCCGATVVCGTIYVGGKAVEQCMSKTSNNAILNTMGHGMNAVQNTFTSVMCWG	67	GCGTGCTCGAAACAGATCGGCGAACGTTGTCAACATGATTGTCAATGTTGTGGTGCCACGGTGGTTTGCGGCACCATCTACGTTGGTGGCAAGGCGGTTGAGCAATGTATGTCCAAAACCTCCAACAATGCAATTCTCAATACGATGGGCCATGGTATGAACGCAGTTCAGAACACCTTTACCAGCGTGATGTGCTGGGGT	201	TCAGCAAGGGCTGAGGGAGAACCTGTACTTCCAAGCGTGCTCGAAACAGATCGGCGAACGTTGTCAACATGATTGTCAATGTTGTGGTGCCACGGTGGTTTGCGGCACCATCTACGTTGGTGGCAAGGCGGTTGAGCAATGTATGTCCAAAACCTCCAACAATGCAATTCTCAATACGATGGGCCATGGTATGAACGCAGTTCAGAACACCTTTACCAGCGTGATGTGCTGGGGTTAACCTCAGCTTCCGCTGA	254	50.75	0.84
89	ACSKQVGQTCEGNCECCGATNVCGYITVGSEVVQQCMNKTSNNLILNTVGHGWNAVSNFFSFCWG	65	GCGTGCAGTAAGCAGGTCGGCCAGACGTGTGAAGGCAACTGTGAATGCTGCGGCGCCACTAACGTTTGTGGCTATATTACGGTCGGCTCGGAGGTGGTGCAACAGTGTATGAACAAAACGAGTAACAATTTGATTTTAAACACCGTGGGCCACGGCTGGAATGCGGTTTCCAACTTCTTCAGTTTCTGCTGGGGT	195	TCAGCAAGGGCTGAGGGAGAACCTGTACTTCCAAGCGTGCAGTAAGCAGGTCGGCCAGACGTGTGAAGGCAACTGTGAATGCTGCGGCGCCACTAACGTTTGTGGCTATATTACGGTCGGCTCGGAGGTGGTGCAACAGTGTATGAACAAAACGAGTAACAATTTGATTTTAAACACCGTGGGCCACGGCTGGAATGCGGTTTCCAACTTCTTCAGTTTCTGCTGGGGTTAACCTCAGCTTCCGCTGA	248	51.79	0.82
90	VMDTYLRDWNNCLHICMTDSYCNDLCIKNKAKSGRCDYKKYACWCIKLPVIIPAFPHGKCVR	62	GTGATGGATACCTATCTGCGTGATTGGAATAATTGTCTGCATATTTGTATGACTGATAGTTATTGCAACGATCTCTGTATTAAAAACAAAGCGAAGAGTGGTCGTTGCGATTACAAAAAATACGCCTGTTGGTGCATCAAACTGCCGGTCATCATTCCGGCCTTTCCGCACGGCAAATGTGTCCGT	186	TCAGCAAGGGCTGAGGGAGAACCTGTACTTCCAAGTGATGGATACCTATCTGCGTGATTGGAATAATTGTCTGCATATTTGTATGACTGATAGTTATTGCAACGATCTCTGTATTAAAAACAAAGCGAAGAGTGGTCGTTGCGATTACAAAAAATACGCCTGTTGGTGCATCAAACTGCCGGTCATCATTCCGGCCTTTCCGCACGGCAAATGTGTCCGTTAACCTCAGCTTCCGCTGA	239	43	0.88
91	VRDGYIAQPHNCAYHCIKFSSGCDTLCKENGATSGECRYKLGHGTACWCKDLPDKVGIIVDGEKC	65	GTTCGCGATGGTTATATTGCCCAGCCGCATAATTGTGCCTATCATTGTATTAAGTTCAGTAGCGGCTGTGACACGCTGTGCAAAGAAAATGGTGCCACCTCCGGCGAATGCCGTTATAAACTGGGTCATGGTACGGCGTGTTGGTGTAAAGATTTACCAGATAAAGTTGGTATCATTGTCGACGGTGAAAAGTGC	195	TCAGCAAGGGCTGAGGGAGAACCTGTACTTCCAAGTTCGCGATGGTTATATTGCCCAGCCGCATAATTGTGCCTATCATTGTATTAAGTTCAGTAGCGGCTGTGACACGCTGTGCAAAGAAAATGGTGCCACCTCCGGCGAATGCCGTTATAAACTGGGTCATGGTACGGCGTGTTGGTGTAAAGATTTACCAGATAAAGTTGGTATCATTGTCGACGGTGAAAAGTGCTAACCTCAGCTTCCGCTGA	248	46.67	0.85
92	RDGYIAQGYNCVYHCVVWSSGCDDLCKENGATSGHCGHKLGHGSACWCNNLPNKVPIIVDVEKCRWP	67	CGTGACGGTTACATTGCCCAGGGCTATAACTGCGTGTATCATTGTGTGGTTTGGTCCAGTGGCTGTGATGATCTGTGTAAAGAAAACGGTGCCACCTCCGGCCATTGCGGCCATAAACTGGGCCATGGTTCCGCCTGTTGGTGCAATAATTTGCCGAATAAAGTGCCAATCATTGTCGATGTTGAAAAATGTCGTTGGCCG	201	TCAGCAAGGGCTGAGGGAGAACCTGTACTTCCAACGTGACGGTTACATTGCCCAGGGCTATAACTGCGTGTATCATTGTGTGGTTTGGTCCAGTGGCTGTGATGATCTGTGTAAAGAAAACGGTGCCACCTCCGGCCATTGCGGCCATAAACTGGGCCATGGTTCCGCCTGTTGGTGCAATAATTTGCCGAATAAAGTGCCAATCATTGTCGATGTTGAAAAATGTCGTTGGCCGTAACCTCAGCTTCCGCTGA	254	49.75	0.89
93	GRDGYIANNESCPHFCALTEHCNELCTENGADSGECIWAGGFMGGDCWCNNLPNNVPIAEPGNCG	65	GGTCGTGATGGCTACATTGCGAATAACGAATCGTGCCCGCATTTCTGCGCATTAACTGAGCATTGCAACGAACTTTGTACGGAAAATGGTGCGGATAGTGGTGAGTGCATCTGGGCCGGTGGTTTTATGGGTGGTGACTGTTGGTGCAATAACTTACCGAATAACGTTCCGATTGCGGAGCCGGGCAACTGTGGT	195	TCAGCAAGGGCTGAGGGAGAACCTGTACTTCCAAGGTCGTGATGGCTACATTGCGAATAACGAATCGTGCCCGCATTTCTGCGCATTAACTGAGCATTGCAACGAACTTTGTACGGAAAATGGTGCGGATAGTGGTGAGTGCATCTGGGCCGGTGGTTTTATGGGTGGTGACTGTTGGTGCAATAACTTACCGAATAACGTTCCGATTGCGGAGCCGGGCAACTGTGGTTAACCTCAGCTTCCGCTGA	248	50.77	0.84
94	VRDGYIADSKNCVSACVSNDNCNKYCIENGGTGGYCQWFGQYGNACWCYKLPTRVPIRKPGKCKG	65	GTGCGTGATGGCTACATTGCGGATTCCAAGAACTGTGTCAGCGCCTGCGTCAGCAACGATAACTGCAACAAATATTGCATTGAAAACGGTGGTACGGGTGGCTATTGCCAGTGGTTCGGTCAGTACGGTAATGCGTGCTGGTGCTATAAACTCCCGACGCGTGTGCCGATTCGTAAACCGGGTAAATGTAAAGGC	195	TCAGCAAGGGCTGAGGGAGAACCTGTACTTCCAAGTGCGTGATGGCTACATTGCGGATTCCAAGAACTGTGTCAGCGCCTGCGTCAGCAACGATAACTGCAACAAATATTGCATTGAAAACGGTGGTACGGGTGGCTATTGCCAGTGGTTCGGTCAGTACGGTAATGCGTGCTGGTGCTATAAACTCCCGACGCGTGTGCCGATTCGTAAACCGGGTAAATGTAAAGGCTAACCTCAGCTTCCGCTGA	248	51.28	0.9
95	GVRDGYIANWKNCVSTCAYNESCNTYCIENGGTGGYCQWLGRYGNACWCYNLPTRVPIREPGRCRG	66	GGTGTTCGTGATGGTTATATCGCGAACTGGAAAAATTGTGTCAGCACTTGTGCATATAATGAATCCTGCAATACCTACTGTATCGAAAACGGCGGTACGGGTGGTTACTGCCAGTGGCTTGGCCGTTATGGCAATGCGTGTTGGTGTTATAACCTGCCGACCCGCGTCCCGATCCGTGAACCGGGCCGTTGTCGCGGT	198	TCAGCAAGGGCTGAGGGAGAACCTGTACTTCCAAGGTGTTCGTGATGGTTATATCGCGAACTGGAAAAATTGTGTCAGCACTTGTGCATATAATGAATCCTGCAATACCTACTGTATCGAAAACGGCGGTACGGGTGGTTACTGCCAGTGGCTTGGCCGTTATGGCAATGCGTGTTGGTGTTATAACCTGCCGACCCGCGTCCCGATCCGTGAACCGGGCCGTTGTCGCGGTTAACCTCAGCTTCCGCTGA	251	52.52	0.89
96	DGQGQYPKYVNEEYYRCSKLGENNYCVSVCREHRVRYGYCYFFKCYCEGLPDTMIYYADL	60	GATGGTCAAGGTCAGTACCCGAAGTATGTGAACGAAGAGTACTACCGTTGCAGCAAGCTGGGCGAAAACAACTACTGTGTCTCCGTGTGCCGTGAACACCGTGTCCGCTATGGCTATTGTTATTTTTTCAAGTGCTACTGTGAGGGTTTGCCGGACACCATGATTTATTATGCGGATCTG	180	TCAGCAAGGGCTGAGGGAGAACCTGTACTTCCAAGATGGTCAAGGTCAGTACCCGAAGTATGTGAACGAAGAGTACTACCGTTGCAGCAAGCTGGGCGAAAACAACTACTGTGTCTCCGTGTGCCGTGAACACCGTGTCCGCTATGGCTATTGTTATTTTTTCAAGTGCTACTGTGAGGGTTTGCCGGACACCATGATTTATTATGCGGATCTGTAACCTCAGCTTCCGCTGA	233	48.33	0.82
