# Supplementary material for: Development of a gene synthesis platform for the efficient large scale production of small genes encoding animal toxins
Source: BMC Biotechnol. 2016 Dec 1;16:86. doi: 10.1186/s12896-016-0316-3 (PMC5131498; doi:10.1186/s12896-016-0316-3)
Supplement: Additional file 6: Table S6. — Mutation types identified in the genes produced. (XLSX 15 kb) [file 12896_2016_316_MOESM6_ESM.xlsx]

## Sheet: Sheet1
Table 6S. Mutation types identified in the genes produced.
Clones	Oligo source	Supplier	Purification method	Number of errors/clone	Number of deletions	Deletion	Number of insertions	Insertion	Number of subsitutions	Substitution
1	A1	A	desalted	0	0	0	0	0	0	0
2	A1	A	desalted	1	1	-A	0	0	0	0
3	A1	A	desalted	0	0	0	0	0	0	0
4	A1	A	desalted	2	2	-C	0	0	0	0
5	A1	A	desalted	0	0	0	0	0	0	0
6	A1	A	desalted	0	0	0	0	0	0	0
7	A1	A	desalted	0	0	0	0	0	0	0
8	A1	A	desalted	0	0	0	0	0	0	0
9	A1	A	desalted	0	0	0	0	0	0	0
10	A1	A	desalted	1	0	0	1	+G	0	0
11	A1	A	desalted	1	1	-G	0	0	0	0
12	A1	A	desalted	0	0	0	0	0	0	0
13	A1	A	desalted	0	0	0	0	0	0	0
14	A1	A	desalted	1	0	0	0	0	1	T/C
15	A1	A	desalted	0	0	0	0	0	0	0
16	A1	A	desalted	0	0	0	0	0	0	0
17	B1	B	desalted	0	0	0	0	0	0	0
18	B1	B	desalted	0	0	0	0	0	0	0
19	B1	B	desalted	0	0	0	0	0	0	0
20	B1	B	desalted	0	0	0	0	0	0	0
21	B1	B	desalted	0	0	0	0	0	0	0
22	B1	B	desalted	0	0	0	0	0	0	0
23	B1	B	desalted	1	0	0	0	0	1	T/C
24	B1	B	desalted	0	0	0	0	0	0	0
25	B1	B	desalted	0	0	0	0	0	0	0
26	B1	B	desalted	0	0	0	0	0	0	0
27	B1	B	desalted	1	1	-T	0	0	0	0
28	B1	B	desalted	0	0	0	0	0	0	0
29	B1	B	desalted	1	1	-C	0	0	0	0
30	B1	B	desalted	0	0	0	0	0	0	0
31	B1	B	desalted	0	0	0	0	0	0	0
32	B1	B	desalted	0	0	0	0	0	0	0
33	C1	C	desalted	0	0	0	0	0	0	0
34	C1	C	desalted	0	0	0	0	0	0	0
35	C1	C	desalted	1	0	0	1	+G	0	0
36	C1	C	desalted	0	0	0	0	0	0	0
37	C1	C	desalted	0	0	0	0	0	0	0
38	C1	C	desalted	0	0	0	0	0	0	0
39	C1	C	desalted	0	0	0	0	0	0	0
40	C1	C	desalted	1	1	-G	0	0	0	0
41	C1	C	desalted	0	0	0	0	0	0	0
42	C1	C	desalted	0	0	0	0	0	0	0
43	C1	C	desalted	4	2	-T; -G	1	+A	1	T/A
44	C1	C	desalted	0	0	0	0	0	0	0
45	C1	C	desalted	1	0	0	0	0	1	T/A
46	C1	C	desalted	0	0	0	0	0	0	0
47	C1	C	desalted	0	0	0	0	0	0	0
48	C1	C	desalted	0	0	0	0	0	0	0
49	C2	C	cartridge	1	0	0	1	+A	0	0
50	C2	C	cartridge	0	0	0	0	0	0	0
51	C2	C	cartridge	1	1	-C	0	0	0	0
52	C2	C	cartridge	0	0	0	0	0	0	0
53	C2	C	cartridge	2	0	0	1	+G	1	G/C
54	C2	C	cartridge	0	0	0	0	0	0	0
55	C2	C	cartridge	0	0	0	0	0	0	0
56	C2	C	cartridge	4	2	-G	2	+T; +C	0	0
57	C2	C	cartridge	0	0	0	0	0	0	0
58	C2	C	cartridge	0	0	0	0	0	0	0
59	C2	C	cartridge	2	0	0	0	0	2	C/T; G/A
60	C2	C	cartridge	0	0	0	0	0	0	0
61	C2	C	cartridge	1	0	0	1	+G	0	0
62	C2	C	cartridge	2	1	-C	0	0	1	A/G
63	C2	C	cartridge	1	0	0	0	0	1	C/G
64	C2	C	cartridge	0	0	0	0	0	0	0
65	C3	C	HPLC	2	1	-G	0	0	1	G/C
66	C3	C	HPLC	2	2	-G; -T	0	0	0	0
67	C3	C	HPLC	0	0	0	0	0	0	0
68	C3	C	HPLC	1	1	-G	0	0	0	0
69	C3	C	HPLC	3	0	0	2	+A	1	T/A
70	C3	C	HPLC	0	0	0	0	0	0	0
71	C3	C	HPLC	0	0	0	0	0	0	0
72	C3	C	HPLC	0	0	0	0	0	0	0
73	C3	C	HPLC	1	0	0	1	+T	0	0
74	C3	C	HPLC	0	0	0	0	0	0	0
75	C3	C	HPLC	0	0	0	0	0	0	0
76	C3	C	HPLC	1	0	0	1	+T	0	0
77	C3	C	HPLC	0	0	0	0	0	0	0
78	C3	C	HPLC	1	1	-G	0	0	0	0
79	C3	C	HPLC	0	0	0	0	0	0	0
80	C3	C	HPLC	0	0	0	0	0	0	0
Total				41	18		12		11
Total number of bases deleted/inserted or substituted					0.439024		0.292683		0.268293
